# Supplementary material for: Functionally-informed fine-mapping identifies genetic variants linking increased CHD1L expression and HIV restriction in monocytes
Source: Sci Rep. 2025 Jan 17;15:2325. doi: 10.1038/s41598-024-84817-y (PMC11748618; doi:10.1038/s41598-024-84817-y)
Supplement: Supplementary file 1 — Supplementary Material 1 [file 41598_2024_84817_MOESM1_ESM.xls]

## Sheet: TableS1
ID	Tissue Classification	Cell Type Description
E029	HSC & B-cell	Primary monocytes from peripheral blood
E030	HSC & B-cell	Primary neutrophils from peripheral blood
E031	HSC & B-cell	Primary B cells from cord blood
E032	HSC & B-cell	Primary B cells from peripheral blood
E033	Blood & T-cell	Primary T cells from cord blood
E034	Blood & T-cell	Primary T cells from peripheral blood
E035	HSC & B-cell	Primary hematopoietic stem cells
E036	HSC & B-cell	Primary hematopoietic stem cells short term culture
E037	Blood & T-cell	Primary T helper memory cells from peripheral blood 2
E038	Blood & T-cell	Primary T helper naive cells from peripheral blood
E039	Blood & T-cell	Primary T helper naive cells from peripheral blood
E040	Blood & T-cell	Primary T helper memory cells from peripheral blood 1
E041	Blood & T-cell	Primary T helper cells PMA-I stimulated
E042	Blood & T-cell	Primary T helper 17 cells PMA-I stimulated
E043	Blood & T-cell	Primary T helper cells from peripheral blood
E044	Blood & T-cell	Primary T regulatory cells from peripheral blood
E045	Blood & T-cell	Primary T cells effector/memory enriched from peripheral blood
E046	HSC & B-cell	Primary Natural Killer cells from peripheral blood
E047	Blood & T-cell	Primary T CD8+ naive cells from peripheral blood
E048	Blood & T-cell	Primary T CD8+ memory cells from peripheral blood
E115	ENCODE2012	Dnd41 TCell Leukemia Cell Line
E116	ENCODE2012	GM12878 Lymphoblastoid Cells
E123	ENCODE2012	K562 Leukemia Cells
E124	ENCODE2012	Monocytes-CD14+ RO01746 Primary Cells

## Sheet: TableS2
Chromosome 1	hg38 Position	RSID	Reference Allele	Alternate Allele	ChromHMM Markers	Imputed ChromHMM Markers	Methylation Markers	DNase Markers	Protein-bound Region Markers	Known eQTL
1	147242563	rs72997590	C	T	33	33	33	12	3	FALSE
1	147242441	rs72997588	G	T	33	33	33	12	2	FALSE
1	147080339	rs12127461	C	G	29	32	30	1	0	FALSE
1	147073025	rs79468247	G	T	26	33	29	1	0	FALSE
1	147241985	rs72997586	G	A	22	30	30	0	0	FALSE
1	147085526	rs12752148	T	C	16	33	29	1	0	TRUE
1	147245310	rs59402704	C	T	18	26	30	1	1	FALSE
1	147628766	rs115475998	C	G	16	25	23	0	0	FALSE
1	147246776	rs12568866	A	C	12	15	28	0	0	TRUE
1	147546944	rs80296981	G	A	8	13	17	0	0	FALSE
1	147617540	rs114757780	C	T	6	13	16	0	0	FALSE
1	147250328	rs12402309	T	A	4	1	20	0	0	TRUE
1	147250809	rs72999623	G	C	2	0	20	0	0	FALSE
1	147248432	rs111602294	T	C	1	0	20	0	0	FALSE
1	147248435	rs113662441	C	G	1	0	20	0	0	FALSE
1	147223639	rs58276129	T	A	3	1	17	0	0	FALSE
1	147223640	rs60565795	C	A	3	1	17	0	0	FALSE
1	147174868	rs72997514	G	C	0	1	19	0	0	FALSE
1	147292702	rs7519713	C	T	2	10	6	2	0	FALSE
1	147249458	rs112922479	C	T	1	0	17	0	0	FALSE
1	147240938	rs58820837	C	T	4	5	9	0	0	FALSE
1	147082598	rs12129691	C	T	1	0	11	0	0	FALSE
1	147274523	rs72999646	T	A	1	2	9	0	0	FALSE
1	147052335	rs12124149	G	T	3	1	3	2	2	FALSE
1	147082773	rs71510558	C	A	0	0	11	0	0	FALSE
1	147577392	rs73007970	G	A	2	4	5	0	0	FALSE
1	147223310	rs7527846	A	C	0	0	11	0	0	FALSE
1	147239832	rs60063927	C	A	1	3	5	0	0	FALSE
1	147265213	rs72999640	C	T	2	2	5	0	0	FALSE
1	147106556	rs143409350	A	G	2	1	3	1	1	FALSE
1	147217234	rs6696468	C	T	2	2	4	0	0	FALSE
1	147264152	rs72999639	T	C	2	2	4	0	0	FALSE
1	147052817	rs78891176	C	T	3	2	3	0	0	FALSE
1	147252083	rs59689147	A	T	0	0	7	0	0	FALSE
1	147275229	rs72999648	G	A	0	0	7	0	0	FALSE
1	147222864	rs7525225	A	G	0	0	7	0	0	FALSE
1	147379251	rs34602039	G	A	1	1	3	0	0	TRUE
1	147331900	rs6677679	C	T	1	0	4	0	0	TRUE
1	147074795	rs12737860	C	A	0	0	5	0	0	FALSE
1	147237263	rs1932979	A	G	0	1	3	0	0	TRUE
1	147236836	rs68080346	T	C	0	0	2	0	2	TRUE
1	147075155	rs12129419	T	C	0	0	4	0	0	FALSE
1	147236823	rs60107727	G	A	0	0	2	0	2	FALSE
1	147259242	rs72999634	A	G	0	0	4	0	0	FALSE
1	147262674	rs72999637	T	C	0	0	4	0	0	FALSE
1	147262876	rs72999638	T	A	0	0	4	0	0	FALSE
1	147342019	rs73001613	G	T	1	0	3	0	0	FALSE
1	147422945	rs73004025	C	T	1	1	2	0	0	FALSE
1	147076727	rs12743228	G	A	0	0	3	0	0	FALSE
1	147289796	rs59606861	G	A	0	0	2	0	0	TRUE
1	147330922	rs66486822	T	A	0	0	2	0	0	TRUE
1	147330943	rs72692962	C	A	0	0	2	0	0	TRUE
1	147236954	rs72997571	C	T	0	0	2	0	1	FALSE
1	147284111	rs72999655	A	G	0	0	3	0	0	FALSE
1	147287690	rs72999656	C	T	0	0	3	0	0	FALSE
1	147276904	rs7535451	A	G	0	0	3	0	0	FALSE
1	147200161	rs12027579	A	T	0	0	2	0	0	FALSE
1	147200163	rs12027580	A	G	0	0	2	0	0	FALSE
1	147534278	rs17160351	C	G	0	0	2	0	0	FALSE
1	147277728	rs59213667	G	A	0	0	2	0	0	FALSE
1	147157884	rs72997505	C	T	1	0	1	0	0	FALSE
1	147199068	rs72997527	A	G	0	0	2	0	0	FALSE
1	147238980	rs72997577	C	T	0	0	2	0	0	FALSE
1	147537150	rs74797765	T	C	0	0	2	0	0	FALSE
1	147120640	rs75226023	G	A	0	0	2	0	0	FALSE
1	147302425	rs7525622	G	A	0	0	1	0	0	TRUE
1	147262113	rs7526114	G	A	0	0	2	0	0	FALSE
1	147537149	rs75379534	G	A	0	0	2	0	0	FALSE
1	147310982	rs11239980	G	A	0	0	0	0	0	TRUE
1	147069895	rs115805773	G	A	0	0	1	0	0	FALSE
1	147069963	rs12118734	G	A	0	0	1	0	0	FALSE
1	147051741	rs12723253	C	T	0	0	1	0	0	FALSE
1	147341608	rs2353984	C	T	0	0	1	0	0	FALSE
1	147358974	rs2353999	T	C	0	0	1	0	0	FALSE
1	147311853	rs4950398	G	A	0	0	0	0	0	TRUE
1	147313199	rs58941651	T	C	0	0	0	0	0	TRUE
1	147300364	rs59180647	C	T	0	0	0	0	0	TRUE
1	147154442	rs72995597	T	C	0	0	1	0	0	FALSE
1	147254047	rs72999628	G	A	0	0	1	0	0	FALSE
1	147254521	rs72999632	T	C	0	0	1	0	0	FALSE
1	147321430	rs7520661	A	G	0	0	0	0	0	TRUE
1	147320958	rs7520841	T	C	0	0	0	0	0	TRUE
1	147391631	rs7522804	T	G	0	0	1	0	0	FALSE
1	147314360	rs885305	G	A	0	0	0	0	0	TRUE

## Sheet: TableS3
2-SNP Model (log10BF = 6.74309) && 3-SNP Model (log10BF = 6.74998)
Bayes Factor	RSID1	RSID2	RSID3
8.73	rs7525622	rs73004025	#N/A
8.663	rs72999655	rs7525622	rs73004025
8.652	rs7526114	rs7525622	rs73004025
8.652	rs72999637	rs7525622	rs73004025
8.652	rs72999638	rs7525622	rs73004025
8.652	rs72999646	rs7525622	rs73004025
8.652	rs72999648	rs7525622	rs73004025
8.652	rs7535451	rs7525622	rs73004025
8.652	rs59213667	rs7525622	rs73004025
8.651	rs72999634	rs7525622	rs73004025
8.618	rs72999639	rs7525622	rs73004025
8.618	rs72999640	rs7525622	rs73004025
8.617	rs72999656	rs7525622	rs73004025
8.588	rs7526114	rs72999655	rs7525622
8.588	rs72999637	rs72999655	rs7525622
8.588	rs72999638	rs72999655	rs7525622
8.588	rs72999646	rs72999655	rs7525622
8.588	rs72999648	rs72999655	rs7525622
8.588	rs7535451	rs72999655	rs7525622
8.588	rs59213667	rs72999655	rs7525622
8.587	rs72999634	rs72999655	rs7525622
8.583	rs72999655	rs7525622	#N/A
8.576	rs7526114	rs72999637	rs7525622
8.576	rs7526114	rs72999646	rs7525622
8.576	rs7526114	rs72999648	rs7525622
8.576	rs7526114	rs7535451	rs7525622
8.576	rs7526114	rs59213667	rs7525622
8.576	rs72999637	rs72999646	rs7525622
8.576	rs72999637	rs72999648	rs7525622
8.576	rs72999637	rs7535451	rs7525622
8.576	rs72999637	rs59213667	rs7525622
8.576	rs72999638	rs72999646	rs7525622
8.576	rs72999638	rs72999648	rs7525622
8.576	rs72999638	rs7535451	rs7525622
8.576	rs72999638	rs59213667	rs7525622
8.576	rs72999646	rs72999648	rs7525622
8.576	rs72999646	rs7535451	rs7525622
8.576	rs72999646	rs59213667	rs7525622
8.576	rs72999648	rs7535451	rs7525622
8.576	rs72999648	rs59213667	rs7525622
8.576	rs7535451	rs59213667	rs7525622
8.575	rs7526114	rs72999638	rs7525622
8.575	rs72999637	rs72999638	rs7525622
8.574	rs72999634	rs7526114	rs7525622
8.574	rs72999634	rs72999637	rs7525622
8.574	rs72999634	rs72999638	rs7525622
8.574	rs72999634	rs72999646	rs7525622
8.574	rs72999634	rs72999648	rs7525622
8.574	rs72999634	rs7535451	rs7525622
8.574	rs72999634	rs59213667	rs7525622
8.566	rs7519713	rs7525622	rs73004025
8.558	rs7526114	rs7525622	#N/A
8.558	rs72999637	rs7525622	#N/A
8.558	rs72999638	rs7525622	#N/A
8.558	rs72999646	rs7525622	#N/A
8.558	rs72999648	rs7525622	#N/A
8.558	rs7535451	rs7525622	#N/A
8.558	rs59213667	rs7525622	#N/A
8.556	rs72999634	rs7525622	#N/A
8.552	rs72999639	rs72999655	rs7525622
8.552	rs72999640	rs72999655	rs7525622
8.552	rs72999655	rs72999656	rs7525622
8.545	rs7525622	rs7520661	rs73004025
8.537	rs72999639	rs72999646	rs7525622
8.537	rs72999639	rs72999648	rs7525622
8.537	rs72999639	rs7535451	rs7525622
8.537	rs72999639	rs59213667	rs7525622
8.537	rs72999640	rs72999646	rs7525622
8.537	rs72999640	rs72999648	rs7525622
8.537	rs72999640	rs7535451	rs7525622
8.537	rs72999640	rs59213667	rs7525622
8.536	rs7526114	rs72999639	rs7525622
8.536	rs7526114	rs72999640	rs7525622
8.536	rs72999637	rs72999639	rs7525622
8.536	rs72999637	rs72999640	rs7525622
8.536	rs72999638	rs72999639	rs7525622
8.536	rs72999638	rs72999640	rs7525622
8.535	rs72999634	rs72999639	rs7525622
8.535	rs72999634	rs72999640	rs7525622
8.532	rs7526114	rs72999656	rs7525622
8.532	rs72999637	rs72999656	rs7525622
8.532	rs72999638	rs72999656	rs7525622
8.532	rs72999646	rs72999656	rs7525622
8.532	rs72999648	rs72999656	rs7525622
8.532	rs7535451	rs72999656	rs7525622
8.532	rs59213667	rs72999656	rs7525622
8.53	rs72999634	rs72999656	rs7525622
8.493	rs72999639	rs72999640	rs7525622
8.482	rs72999639	rs72999656	rs7525622
8.482	rs72999640	rs72999656	rs7525622
8.481	rs72999639	rs7525622	#N/A
8.481	rs72999640	rs7525622	#N/A
8.474	rs72999656	rs7525622	#N/A
8.471	rs68080346	rs7525622	rs73004025
8.471	rs1932979	rs7525622	rs73004025
8.434	rs7525622	rs2353999	rs73004025
8.429	rs7520661	rs73004025	#N/A
8.424	rs72999655	rs7519713	rs7525622
8.406	rs7526114	rs7519713	rs7525622
8.406	rs72999637	rs7519713	rs7525622
8.406	rs72999646	rs7519713	rs7525622
8.406	rs72999648	rs7519713	rs7525622
8.406	rs7535451	rs7519713	rs7525622
8.406	rs59213667	rs7519713	rs7525622
8.405	rs72999638	rs7519713	rs7525622
8.404	rs72999634	rs7519713	rs7525622
8.404	rs72999655	rs7525622	rs7520661
8.384	rs7527846	rs72999655	rs7525622
8.384	rs58276129	rs72999655	rs7525622
8.384	rs60565795	rs72999655	rs7525622
8.383	rs7527846	rs7525622	rs73004025
8.382	rs58276129	rs7525622	rs73004025
8.382	rs60565795	rs7525622	rs73004025
8.382	rs7526114	rs7525622	rs7520661
8.382	rs72999637	rs7525622	rs7520661
8.382	rs72999638	rs7525622	rs7520661
8.382	rs72999646	rs7525622	rs7520661
8.382	rs72999648	rs7525622	rs7520661
8.382	rs7535451	rs7525622	rs7520661
8.382	rs59213667	rs7525622	rs7520661
8.381	rs72999634	rs7525622	rs7520661
8.381	rs72999655	rs7520661	rs73004025
8.376	rs60063927	rs7525622	rs73004025
8.375	rs68080346	rs72999655	rs7525622
8.375	rs72997571	rs7525622	rs73004025
8.375	rs1932979	rs72999655	rs7525622
8.375	rs58820837	rs7525622	rs73004025
8.375	rs72997586	rs7525622	rs73004025
8.375	rs72997588	rs7525622	rs73004025
8.375	rs72997590	rs7525622	rs73004025
8.374	rs60063927	rs72999655	rs7525622
8.374	rs58820837	rs72999655	rs7525622
8.373	rs72997571	rs72999655	rs7525622
8.373	rs72997577	rs7525622	rs73004025
8.373	rs72997586	rs72999655	rs7525622
8.373	rs72997588	rs72999655	rs7525622
8.373	rs72997590	rs72999655	rs7525622
8.373	rs59402704	rs7525622	rs73004025
8.373	rs72999623	rs7525622	rs73004025
8.373	rs59689147	rs7525622	rs73004025
8.373	rs72999628	rs7525622	rs73004025
8.373	rs72999632	rs7525622	rs73004025
8.371	rs111602294	rs7525622	rs73004025
8.371	rs113662441	rs7525622	rs73004025
8.37	rs72999634	rs7520661	rs73004025
8.37	rs7526114	rs7520661	rs73004025
8.37	rs72999637	rs7520661	rs73004025
8.37	rs72999646	rs7520661	rs73004025
8.37	rs72999648	rs7520661	rs73004025
8.37	rs7535451	rs7520661	rs73004025
8.37	rs59213667	rs7520661	rs73004025
8.369	rs72997577	rs72999655	rs7525622
8.369	rs59402704	rs72999655	rs7525622
8.369	rs72999638	rs7520661	rs73004025
8.368	rs72999628	rs72999655	rs7525622
8.368	rs72999632	rs72999655	rs7525622
8.367	rs72999623	rs72999655	rs7525622
8.367	rs59689147	rs72999655	rs7525622
8.364	rs111602294	rs72999655	rs7525622
8.364	rs113662441	rs72999655	rs7525622
8.356	rs7519713	rs73004025	#N/A
8.356	rs7525622	rs34602039	rs73004025
8.355	rs7527846	rs7526114	rs7525622
8.355	rs7527846	rs72999637	rs7525622
8.355	rs7527846	rs72999646	rs7525622
8.355	rs7527846	rs72999648	rs7525622
8.355	rs7527846	rs7535451	rs7525622
8.355	rs7527846	rs59213667	rs7525622
8.355	rs58276129	rs7526114	rs7525622
8.355	rs58276129	rs72999646	rs7525622
8.355	rs58276129	rs72999648	rs7525622
8.355	rs58276129	rs7535451	rs7525622
8.355	rs58276129	rs59213667	rs7525622
8.355	rs60565795	rs7526114	rs7525622
8.355	rs60565795	rs72999646	rs7525622
8.355	rs60565795	rs72999648	rs7525622
8.355	rs60565795	rs7535451	rs7525622
8.355	rs60565795	rs59213667	rs7525622
8.354	rs7527846	rs72999634	rs7525622
8.354	rs7527846	rs72999638	rs7525622
8.354	rs58276129	rs72999637	rs7525622
8.354	rs58276129	rs72999638	rs7525622
8.354	rs60565795	rs72999637	rs7525622
8.354	rs60565795	rs72999638	rs7525622
8.353	rs58276129	rs72999634	rs7525622
8.353	rs60565795	rs72999634	rs7525622
8.353	rs68080346	rs72999634	rs7525622
8.353	rs68080346	rs7526114	rs7525622
8.353	rs68080346	rs72999637	rs7525622
8.353	rs68080346	rs72999638	rs7525622
8.353	rs68080346	rs72999646	rs7525622
8.353	rs68080346	rs72999648	rs7525622
8.353	rs68080346	rs7535451	rs7525622
8.353	rs68080346	rs59213667	rs7525622
8.353	rs1932979	rs72999634	rs7525622
8.353	rs1932979	rs7526114	rs7525622
8.353	rs1932979	rs72999637	rs7525622
8.353	rs1932979	rs72999638	rs7525622
8.353	rs1932979	rs72999646	rs7525622
8.353	rs1932979	rs72999648	rs7525622
8.353	rs1932979	rs7535451	rs7525622
8.353	rs1932979	rs59213667	rs7525622
8.351	rs112922479	rs7525622	rs73004025
8.351	rs7519713	rs7520661	rs73004025
8.346	rs60063927	rs7526114	rs7525622
8.346	rs60063927	rs72999646	rs7525622
8.346	rs60063927	rs72999648	rs7525622
8.346	rs60063927	rs7535451	rs7525622
8.346	rs60063927	rs59213667	rs7525622
8.345	rs79468247	rs7525622	rs73004025
8.345	rs60063927	rs72999634	rs7525622
8.345	rs60063927	rs72999637	rs7525622
8.345	rs60063927	rs72999638	rs7525622
8.345	rs58820837	rs72999634	rs7525622
8.345	rs58820837	rs7526114	rs7525622
8.345	rs58820837	rs72999637	rs7525622
8.345	rs58820837	rs72999646	rs7525622
8.345	rs58820837	rs72999648	rs7525622
8.345	rs58820837	rs7535451	rs7525622
8.345	rs58820837	rs59213667	rs7525622
8.344	rs72997571	rs72999634	rs7525622
8.344	rs72997571	rs7526114	rs7525622
8.344	rs72997571	rs72999637	rs7525622
8.344	rs72997571	rs72999638	rs7525622
8.344	rs72997571	rs72999646	rs7525622
8.344	rs72997571	rs72999648	rs7525622
8.344	rs72997571	rs7535451	rs7525622
8.344	rs72997571	rs59213667	rs7525622
8.344	rs58820837	rs72999638	rs7525622
8.344	rs72997586	rs72999634	rs7525622
8.344	rs72997586	rs7526114	rs7525622
8.344	rs72997586	rs72999637	rs7525622
8.344	rs72997586	rs72999638	rs7525622
8.344	rs72997586	rs72999646	rs7525622
8.344	rs72997586	rs72999648	rs7525622
8.344	rs72997586	rs7535451	rs7525622
8.344	rs72997586	rs59213667	rs7525622
8.344	rs72997588	rs72999634	rs7525622
8.344	rs72997588	rs7526114	rs7525622
8.344	rs72997588	rs72999637	rs7525622
8.344	rs72997588	rs72999646	rs7525622
8.344	rs72997588	rs72999648	rs7525622
8.344	rs72997588	rs7535451	rs7525622
8.344	rs72997588	rs59213667	rs7525622
8.344	rs72997590	rs72999634	rs7525622
8.344	rs72997590	rs7526114	rs7525622
8.344	rs72997590	rs72999637	rs7525622
8.344	rs72997590	rs72999646	rs7525622
8.344	rs72997590	rs72999648	rs7525622
8.344	rs72997590	rs7535451	rs7525622
8.344	rs72997590	rs59213667	rs7525622
8.343	rs12129419	rs7525622	rs73004025
8.343	rs72997588	rs72999638	rs7525622
8.343	rs72997590	rs72999638	rs7525622
8.343	rs72999639	rs7519713	rs7525622
8.343	rs72999640	rs7519713	rs7525622
8.341	rs59402704	rs7526114	rs7525622
8.341	rs59402704	rs72999648	rs7525622
8.341	rs59402704	rs7535451	rs7525622
8.341	rs59402704	rs59213667	rs7525622
8.34	rs72997577	rs72999634	rs7525622
8.34	rs72997577	rs7526114	rs7525622
8.34	rs72997577	rs72999637	rs7525622
8.34	rs72997577	rs72999638	rs7525622
8.34	rs72997577	rs72999646	rs7525622
8.34	rs72997577	rs72999648	rs7525622
8.34	rs72997577	rs7535451	rs7525622
8.34	rs72997577	rs59213667	rs7525622
8.34	rs59402704	rs72999634	rs7525622
8.34	rs59402704	rs72999637	rs7525622
8.34	rs59402704	rs72999638	rs7525622
8.34	rs59402704	rs72999646	rs7525622
8.34	rs72999632	rs59213667	rs7525622
8.339	rs72999623	rs59213667	rs7525622
8.339	rs72999628	rs7526114	rs7525622
8.339	rs72999628	rs72999637	rs7525622
8.339	rs72999628	rs72999638	rs7525622
8.339	rs72999628	rs72999646	rs7525622
8.339	rs72999628	rs72999648	rs7525622
8.339	rs72999628	rs7535451	rs7525622
8.339	rs72999628	rs59213667	rs7525622
8.339	rs72999632	rs72999634	rs7525622
8.339	rs72999632	rs7526114	rs7525622
8.339	rs72999632	rs72999637	rs7525622
8.339	rs72999632	rs72999638	rs7525622
8.339	rs72999632	rs72999646	rs7525622
8.339	rs72999632	rs72999648	rs7525622
8.339	rs72999632	rs7535451	rs7525622
8.338	rs72999623	rs72999634	rs7525622
8.338	rs72999623	rs7526114	rs7525622
8.338	rs72999623	rs72999637	rs7525622
8.338	rs72999623	rs72999638	rs7525622
8.338	rs72999623	rs72999646	rs7525622
8.338	rs72999623	rs72999648	rs7525622
8.338	rs72999623	rs7535451	rs7525622
8.338	rs59689147	rs7526114	rs7525622
8.338	rs59689147	rs72999637	rs7525622
8.338	rs59689147	rs72999646	rs7525622
8.338	rs59689147	rs72999648	rs7525622
8.338	rs59689147	rs7535451	rs7525622
8.338	rs59689147	rs59213667	rs7525622
8.338	rs72999628	rs72999634	rs7525622
8.337	rs59689147	rs72999634	rs7525622
8.337	rs59689147	rs72999638	rs7525622
8.335	rs111602294	rs7526114	rs7525622
8.335	rs111602294	rs72999637	rs7525622
8.335	rs111602294	rs72999646	rs7525622
8.335	rs111602294	rs72999648	rs7525622
8.335	rs111602294	rs7535451	rs7525622
8.335	rs111602294	rs59213667	rs7525622
8.335	rs113662441	rs7526114	rs7525622
8.335	rs113662441	rs72999637	rs7525622
8.335	rs113662441	rs72999646	rs7525622
8.335	rs113662441	rs72999648	rs7525622
8.335	rs113662441	rs7535451	rs7525622
8.335	rs113662441	rs59213667	rs7525622
8.335	rs72999656	rs7519713	rs7525622
8.334	rs111602294	rs72999634	rs7525622
8.334	rs111602294	rs72999638	rs7525622
8.334	rs113662441	rs72999634	rs7525622
8.334	rs113662441	rs72999638	rs7525622
8.334	rs72999639	rs7520661	rs73004025
8.334	rs72999640	rs7520661	rs73004025
8.332	rs72999656	rs7520661	rs73004025
8.33	rs7525622	rs73004025	rs17160351
8.326	rs12568866	rs7525622	rs73004025
8.321	rs75226023	rs7525622	rs73004025
8.321	rs72995597	rs7525622	rs73004025
8.319	rs72997527	rs7525622	rs73004025
8.319	rs112922479	rs72999655	rs7525622
8.317	rs72997505	rs7525622	rs73004025
8.314	rs72997514	rs7525622	rs73004025
8.31	rs72999639	rs7525622	rs7520661
8.31	rs72999640	rs7525622	rs7520661
8.307	rs7526114	rs72999655	rs7520661
8.307	rs72999646	rs72999655	rs7520661
8.307	rs72999648	rs72999655	rs7520661
8.307	rs7535451	rs72999655	rs7520661
8.307	rs59213667	rs72999655	rs7520661
8.306	rs78891176	rs7525622	rs73004025
8.306	rs72999634	rs72999655	rs7520661
8.306	rs72999637	rs72999655	rs7520661
8.306	rs72999638	rs72999655	rs7520661
8.305	rs115805773	rs7525622	rs73004025
8.301	rs72999656	rs7525622	rs7520661
8.294	rs72999634	rs7526114	rs7520661
8.294	rs72999634	rs72999648	rs7520661
8.294	rs72999634	rs59213667	rs7520661
8.294	rs7526114	rs72999637	rs7520661
8.294	rs7526114	rs72999638	rs7520661
8.294	rs7526114	rs72999646	rs7520661
8.294	rs7526114	rs72999648	rs7520661
8.294	rs7526114	rs7535451	rs7520661
8.294	rs7526114	rs59213667	rs7520661
8.294	rs72999637	rs72999638	rs7520661
8.294	rs72999637	rs72999646	rs7520661
8.294	rs72999637	rs72999648	rs7520661
8.294	rs72999637	rs7535451	rs7520661
8.294	rs72999637	rs59213667	rs7520661
8.294	rs72999638	rs72999646	rs7520661
8.294	rs72999638	rs72999648	rs7520661
8.294	rs72999638	rs7535451	rs7520661
8.294	rs72999638	rs59213667	rs7520661
8.294	rs72999646	rs72999648	rs7520661
8.294	rs72999646	rs7535451	rs7520661
8.294	rs72999646	rs59213667	rs7520661
8.294	rs72999648	rs7535451	rs7520661
8.294	rs72999648	rs59213667	rs7520661
8.294	rs7535451	rs59213667	rs7520661
8.293	rs12402309	rs7525622	rs73004025
8.293	rs72999634	rs72999637	rs7520661
8.293	rs72999634	rs72999638	rs7520661
8.293	rs72999634	rs72999646	rs7520661
8.293	rs72999634	rs7535451	rs7520661
8.292	rs72999655	rs7520661	#N/A
8.292	rs112922479	rs7526114	rs7525622
8.292	rs112922479	rs72999648	rs7525622
8.292	rs112922479	rs7535451	rs7525622
8.292	rs112922479	rs59213667	rs7525622
8.291	rs112922479	rs72999634	rs7525622
8.291	rs112922479	rs72999637	rs7525622
8.291	rs112922479	rs72999638	rs7525622
8.291	rs112922479	rs72999646	rs7525622
8.275	rs72999655	rs7525622	rs2353999
8.271	rs72999655	rs7525622	rs17160351
8.27	rs7525622	rs73001613	rs73004025
8.269	rs72999639	rs72999655	rs7520661
8.269	rs72999640	rs72999655	rs7520661
8.268	rs7526114	rs7520661	#N/A
8.268	rs72999637	rs7520661	#N/A
8.268	rs72999646	rs7520661	#N/A
8.268	rs72999648	rs7520661	#N/A
8.268	rs7535451	rs7520661	#N/A
8.268	rs59213667	rs7520661	#N/A
8.268	rs72997505	rs72999655	rs7525622
8.268	rs68080346	rs72999639	rs7525622
8.268	rs68080346	rs72999640	rs7525622
8.268	rs1932979	rs72999639	rs7525622
8.268	rs1932979	rs72999640	rs7525622
8.268	rs72999655	rs72999656	rs7520661
8.267	rs72999634	rs7520661	#N/A
8.267	rs72999638	rs7520661	#N/A
8.265	rs72999655	rs7519713	rs73004025
8.261	rs60107727	rs7525622	rs73004025
8.256	rs12124149	rs7525622	rs73004025
8.256	rs7525622	rs73004025	rs80296981
8.255	rs7525622	rs73004025	rs73007970
8.254	rs7526114	rs72999639	rs7520661
8.254	rs7526114	rs72999640	rs7520661
8.254	rs7526114	rs7525622	rs17160351
8.254	rs72999637	rs72999639	rs7520661
8.254	rs72999637	rs72999640	rs7520661
8.254	rs72999638	rs72999639	rs7520661
8.254	rs72999638	rs72999640	rs7520661
8.254	rs72999639	rs72999646	rs7520661
8.254	rs72999639	rs72999648	rs7520661
8.254	rs72999639	rs7535451	rs7520661
8.254	rs72999639	rs59213667	rs7520661
8.254	rs72999640	rs72999646	rs7520661
8.254	rs72999640	rs72999648	rs7520661
8.254	rs72999640	rs7535451	rs7520661
8.254	rs72999640	rs59213667	rs7520661
8.254	rs72999646	rs7525622	rs17160351
8.254	rs72999648	rs7525622	rs17160351
8.254	rs7535451	rs7525622	rs17160351
8.254	rs59213667	rs7519713	rs73004025
8.254	rs59213667	rs7525622	rs17160351
8.253	rs72997514	rs72999655	rs7525622
8.253	rs72999634	rs72999639	rs7520661
8.253	rs72999634	rs72999640	rs7520661
8.253	rs72999634	rs7525622	rs17160351
8.253	rs7526114	rs7519713	rs73004025
8.253	rs72999637	rs7519713	rs73004025
8.253	rs72999637	rs7525622	rs17160351
8.253	rs72999638	rs7519713	rs73004025
8.253	rs72999638	rs7525622	rs17160351
8.253	rs72999646	rs7519713	rs73004025
8.253	rs72999648	rs7519713	rs73004025
8.253	rs7535451	rs7519713	rs73004025
8.252	rs72999634	rs7519713	rs73004025
8.252	rs7525622	rs7522804	rs73004025
8.25	rs1932979	rs72999656	rs7525622
8.25	rs72999648	rs72999656	rs7520661
8.25	rs59213667	rs72999656	rs7520661
8.249	rs68080346	rs72999656	rs7525622
8.249	rs72999634	rs72999656	rs7520661
8.249	rs7526114	rs72999656	rs7520661
8.249	rs72999637	rs72999656	rs7520661
8.249	rs72999638	rs72999656	rs7520661
8.249	rs72999646	rs72999656	rs7520661
8.249	rs72999646	rs7525622	rs2353999
8.249	rs72999648	rs7525622	rs2353999
8.249	rs7535451	rs72999656	rs7520661
8.249	rs7535451	rs7525622	rs2353999
8.249	rs59213667	rs7525622	rs2353999
8.248	rs7526114	rs7525622	rs2353999
8.248	rs72999637	rs7525622	rs2353999
8.248	rs72999638	rs7525622	rs2353999
8.246	rs72999634	rs7525622	rs2353999
8.245	rs7527846	rs72999639	rs7525622
8.245	rs7527846	rs72999640	rs7525622
8.245	rs58276129	rs72999639	rs7525622
8.245	rs58276129	rs72999640	rs7525622
8.245	rs60565795	rs72999639	rs7525622
8.245	rs60565795	rs72999640	rs7525622
8.242	rs72995597	rs72999655	rs7525622
8.24	rs72997505	rs7526114	rs7525622
8.24	rs72997505	rs72999637	rs7525622
8.24	rs72997505	rs72999638	rs7525622
8.24	rs72997505	rs72999646	rs7525622
8.24	rs72997505	rs72999648	rs7525622
8.24	rs72997505	rs7535451	rs7525622
8.24	rs72997505	rs59213667	rs7525622
8.24	rs7525622	rs73004025	rs75379534
8.24	rs7525622	rs73004025	rs74797765
8.238	rs72997505	rs72999634	rs7525622
8.237	rs72997527	rs72999655	rs7525622
8.237	rs60063927	rs72999639	rs7525622
8.237	rs60063927	rs72999640	rs7525622
8.237	rs58820837	rs72999639	rs7525622
8.237	rs58820837	rs72999640	rs7525622
8.236	rs72997571	rs72999639	rs7525622
8.236	rs72997571	rs72999640	rs7525622
8.236	rs72997586	rs72999639	rs7525622
8.236	rs72997586	rs72999640	rs7525622
8.236	rs72997588	rs72999639	rs7525622
8.236	rs72997588	rs72999640	rs7525622
8.236	rs72997590	rs72999639	rs7525622
8.236	rs72997590	rs72999640	rs7525622
8.233	rs72997577	rs72999639	rs7525622
8.233	rs72997577	rs72999640	rs7525622
8.233	rs59402704	rs72999639	rs7525622
8.233	rs59402704	rs72999640	rs7525622
8.232	rs72999628	rs72999639	rs7525622
8.232	rs72999628	rs72999640	rs7525622
8.232	rs72999632	rs72999639	rs7525622
8.232	rs72999632	rs72999640	rs7525622
8.231	rs72999623	rs72999639	rs7525622
8.231	rs72999623	rs72999640	rs7525622
8.231	rs59689147	rs72999639	rs7525622
8.231	rs59689147	rs72999640	rs7525622
8.228	rs72997514	rs7526114	rs7525622
8.228	rs72997514	rs72999646	rs7525622
8.228	rs72997514	rs72999648	rs7525622
8.228	rs72997514	rs7535451	rs7525622
8.228	rs72997514	rs59213667	rs7525622
8.228	rs111602294	rs72999639	rs7525622
8.228	rs111602294	rs72999640	rs7525622
8.228	rs113662441	rs72999639	rs7525622
8.228	rs113662441	rs72999640	rs7525622
8.227	rs72997514	rs72999637	rs7525622
8.227	rs72997514	rs72999638	rs7525622
8.227	rs7527846	rs72999656	rs7525622
8.227	rs58276129	rs72999656	rs7525622
8.227	rs60565795	rs72999656	rs7525622
8.226	rs72997514	rs72999634	rs7525622
8.223	rs72999639	rs7519713	rs73004025
8.223	rs72999640	rs7519713	rs73004025
8.223	rs72999656	rs7519713	rs73004025
8.22	rs12568866	rs72999655	rs7525622
8.219	rs75226023	rs72999655	rs7525622
8.219	rs7525225	rs7525622	rs73004025
8.217	rs72995597	rs72999646	rs7525622
8.217	rs72995597	rs72999648	rs7525622
8.217	rs72995597	rs7535451	rs7525622
8.217	rs72995597	rs59213667	rs7525622
8.217	rs60063927	rs72999656	rs7525622
8.217	rs58820837	rs72999656	rs7525622
8.217	rs72997586	rs72999656	rs7525622
8.217	rs72997588	rs72999656	rs7525622
8.217	rs72997590	rs72999656	rs7525622
8.216	rs72995597	rs7526114	rs7525622
8.216	rs72995597	rs72999637	rs7525622
8.216	rs72995597	rs72999638	rs7525622
8.216	rs72997571	rs72999656	rs7525622
8.215	rs72995597	rs72999634	rs7525622
8.214	rs59402704	rs72999656	rs7525622
8.214	rs72999628	rs72999656	rs7525622
8.214	rs72999632	rs72999656	rs7525622
8.214	rs72999655	rs7519713	rs7520661
8.213	rs72997577	rs72999656	rs7525622
8.213	rs72999623	rs72999656	rs7525622
8.213	rs59689147	rs72999656	rs7525622
8.212	rs72997527	rs7526114	rs7525622
8.212	rs72997527	rs72999637	rs7525622
8.212	rs72997527	rs72999638	rs7525622
8.212	rs72997527	rs72999646	rs7525622
8.212	rs72997527	rs72999648	rs7525622
8.212	rs72997527	rs7535451	rs7525622
8.212	rs72997527	rs59213667	rs7525622
8.21	rs72997527	rs72999634	rs7525622
8.21	rs111602294	rs72999656	rs7525622
8.21	rs113662441	rs72999656	rs7525622
8.21	rs72999639	rs72999640	rs7520661
8.21	rs59180647	rs7525622	rs73004025
8.208	rs72999655	rs7519713	#N/A
8.207	rs7525622	rs58941651	rs73004025
8.207	rs7525622	rs885305	rs73004025
8.206	rs7525622	rs11239980	rs73004025
8.203	rs79468247	rs72999655	rs7525622
8.2	rs7525622	rs66486822	rs73004025
8.2	rs7525622	rs72692962	rs73004025
8.2	rs7525622	rs6677679	rs73004025
8.199	rs72999639	rs72999656	rs7520661
8.199	rs72999640	rs72999656	rs7520661
8.198	rs12568866	rs72999646	rs7525622
8.198	rs12568866	rs72999648	rs7525622
8.198	rs12568866	rs7535451	rs7525622
8.198	rs12568866	rs59213667	rs7525622
8.198	rs7526114	rs72999655	rs7519713
8.198	rs72999637	rs72999655	rs7519713
8.198	rs72999638	rs72999655	rs7519713
8.198	rs72999646	rs72999655	rs7519713
8.198	rs72999648	rs72999655	rs7519713
8.198	rs7535451	rs72999655	rs7519713
8.198	rs59213667	rs72999655	rs7519713
8.197	rs12568866	rs72999634	rs7525622
8.197	rs12568866	rs7526114	rs7525622
8.197	rs12568866	rs72999637	rs7525622
8.197	rs12568866	rs72999638	rs7525622
8.196	rs75226023	rs7526114	rs7525622
8.196	rs75226023	rs72999646	rs7525622
8.196	rs75226023	rs72999648	rs7525622
8.196	rs75226023	rs7535451	rs7525622
8.196	rs75226023	rs59213667	rs7525622
8.196	rs72999634	rs72999655	rs7519713
8.196	rs7526114	rs7519713	rs7520661
8.196	rs72999637	rs7519713	rs7520661
8.196	rs72999646	rs7519713	rs7520661
8.196	rs72999648	rs7519713	rs7520661
8.196	rs7535451	rs7519713	rs7520661
8.196	rs59213667	rs7519713	rs7520661
8.196	rs72999655	rs7525622	rs34602039
8.195	rs75226023	rs72999637	rs7525622
8.195	rs75226023	rs72999638	rs7525622
8.195	rs72999634	rs7519713	rs7520661
8.195	rs72999638	rs7519713	rs7520661
8.194	rs75226023	rs72999634	rs7525622
8.194	rs72999639	rs7525622	rs17160351
8.194	rs72999640	rs7525622	rs17160351
8.192	rs112922479	rs72999639	rs7525622
8.192	rs112922479	rs72999640	rs7525622
8.191	rs59606861	rs7525622	rs73004025
8.188	rs72999639	rs7520661	#N/A
8.188	rs72999640	rs7520661	#N/A
8.187	rs72999646	rs72999648	rs7519713
8.187	rs72999646	rs7535451	rs7519713
8.187	rs72999646	rs59213667	rs7519713
8.187	rs72999648	rs7535451	rs7519713
8.187	rs72999648	rs59213667	rs7519713
8.187	rs7535451	rs59213667	rs7519713
8.186	rs72999646	rs7519713	#N/A
8.186	rs72999648	rs7519713	#N/A
8.186	rs7535451	rs7519713	#N/A
8.186	rs59213667	rs7519713	#N/A
8.186	rs12129419	rs72999655	rs7525622
8.186	rs7526114	rs72999637	rs7519713
8.186	rs7526114	rs72999638	rs7519713
8.186	rs7526114	rs72999646	rs7519713
8.186	rs7526114	rs72999648	rs7519713
8.186	rs7526114	rs7535451	rs7519713
8.186	rs7526114	rs59213667	rs7519713
8.186	rs72999637	rs72999638	rs7519713
8.186	rs72999637	rs72999646	rs7519713
8.186	rs72999637	rs72999648	rs7519713
8.186	rs72999637	rs7535451	rs7519713
8.186	rs72999637	rs59213667	rs7519713
8.186	rs72999638	rs72999646	rs7519713
8.186	rs72999638	rs72999648	rs7519713
8.186	rs72999638	rs7535451	rs7519713
8.186	rs72999638	rs59213667	rs7519713
8.186	rs72999656	rs7525622	rs17160351
8.185	rs7526114	rs7519713	#N/A
8.185	rs72999637	rs7519713	#N/A
8.185	rs72999638	rs7519713	#N/A
8.185	rs72999634	rs7526114	rs7519713
8.185	rs72999634	rs72999637	rs7519713
8.185	rs72999634	rs72999638	rs7519713
8.185	rs72999634	rs72999646	rs7519713
8.185	rs72999634	rs72999648	rs7519713
8.185	rs72999634	rs7535451	rs7519713
8.185	rs72999634	rs59213667	rs7519713
8.184	rs72999634	rs7519713	#N/A
8.183	rs79468247	rs59213667	rs7525622
8.182	rs79468247	rs7526114	rs7525622
8.182	rs79468247	rs72999637	rs7525622
8.182	rs79468247	rs72999638	rs7525622
8.182	rs79468247	rs72999646	rs7525622
8.182	rs79468247	rs72999648	rs7525622
8.182	rs79468247	rs7535451	rs7525622
8.181	rs72999656	rs7520661	#N/A
8.181	rs79468247	rs72999634	rs7525622
8.176	rs112922479	rs72999656	rs7525622
8.176	rs12402309	rs72999655	rs7525622
8.173	rs78891176	rs72999655	rs7525622
8.173	rs115805773	rs72999655	rs7525622
8.171	rs72999648	rs7525622	rs34602039
8.171	rs7535451	rs7525622	rs34602039
8.171	rs59213667	rs7525622	rs34602039
8.17	rs7526114	rs7525622	rs34602039
8.17	rs72999637	rs7525622	rs34602039
8.17	rs72999638	rs7525622	rs34602039
8.17	rs72999646	rs7525622	rs34602039
8.168	rs72999634	rs7525622	rs34602039
8.168	rs72999639	rs7525622	rs2353999
8.168	rs72999640	rs7525622	rs2353999
8.167	rs7525622	rs73004025	rs115475998
8.166	rs12129419	rs7526114	rs7525622
8.166	rs12129419	rs72999637	rs7525622
8.166	rs12129419	rs72999638	rs7525622
8.166	rs12129419	rs72999646	rs7525622
8.166	rs12129419	rs72999648	rs7525622
8.166	rs12129419	rs7535451	rs7525622
8.166	rs12129419	rs59213667	rs7525622
8.166	rs72999655	rs7525622	rs75379534
8.166	rs72999655	rs7525622	rs74797765
8.165	rs12129419	rs72999634	rs7525622
8.165	rs72999655	rs72999656	rs7519713
8.164	rs72999639	rs72999655	rs7519713
8.164	rs72999640	rs72999655	rs7519713
8.164	rs72999656	rs7525622	rs2353999
8.155	rs12402309	rs7526114	rs7525622
8.155	rs12402309	rs72999646	rs7525622
8.155	rs12402309	rs72999648	rs7525622
8.155	rs12402309	rs7535451	rs7525622
8.155	rs12402309	rs59213667	rs7525622
8.154	rs12402309	rs72999634	rs7525622
8.154	rs12402309	rs72999637	rs7525622
8.154	rs12402309	rs72999638	rs7525622
8.154	rs72999655	rs7525622	rs80296981
8.152	rs78891176	rs7526114	rs7525622
8.152	rs78891176	rs72999646	rs7525622
8.152	rs78891176	rs72999648	rs7525622
8.152	rs78891176	rs7535451	rs7525622
8.152	rs78891176	rs59213667	rs7525622
8.151	rs78891176	rs72999637	rs7525622
8.151	rs78891176	rs72999638	rs7525622
8.151	rs115805773	rs7526114	rs7525622
8.151	rs115805773	rs72999637	rs7525622
8.151	rs115805773	rs72999638	rs7525622
8.151	rs115805773	rs72999646	rs7525622
8.151	rs115805773	rs72999648	rs7525622
8.151	rs115805773	rs7535451	rs7525622
8.151	rs115805773	rs59213667	rs7525622
8.151	rs12752148	rs7525622	rs73004025
8.15	rs78891176	rs72999634	rs7525622
8.15	rs115805773	rs72999634	rs7525622
8.15	rs7526114	rs72999639	rs7519713
8.15	rs7526114	rs72999640	rs7519713
8.15	rs72999637	rs72999639	rs7519713
8.15	rs72999637	rs72999640	rs7519713
8.15	rs72999638	rs72999639	rs7519713
8.15	rs72999638	rs72999640	rs7519713
8.15	rs72999639	rs72999646	rs7519713
8.15	rs72999639	rs72999648	rs7519713
8.15	rs72999639	rs7535451	rs7519713
8.15	rs72999639	rs59213667	rs7519713
8.15	rs72999640	rs72999646	rs7519713
8.15	rs72999640	rs72999648	rs7519713
8.15	rs72999640	rs7535451	rs7519713
8.15	rs72999640	rs59213667	rs7519713
8.148	rs72999634	rs72999639	rs7519713
8.148	rs72999634	rs72999640	rs7519713
8.147	rs60107727	rs72999655	rs7525622
8.147	rs7526114	rs7525622	rs75379534
8.147	rs7526114	rs7525622	rs74797765
8.147	rs72999637	rs7525622	rs75379534
8.147	rs72999637	rs7525622	rs74797765
8.147	rs72999638	rs7525622	rs75379534
8.147	rs72999638	rs7525622	rs74797765
8.147	rs72999646	rs7525622	rs75379534
8.147	rs72999646	rs7525622	rs74797765
8.147	rs72999648	rs7525622	rs75379534
8.147	rs72999648	rs7525622	rs74797765
8.147	rs7535451	rs7525622	rs75379534
8.147	rs7535451	rs7525622	rs74797765
8.147	rs59213667	rs7525622	rs75379534
8.147	rs59213667	rs7525622	rs74797765
8.147	rs7520661	rs2353999	rs73004025
8.146	rs72999634	rs7525622	rs75379534
8.146	rs72999634	rs7525622	rs74797765
8.146	rs7526114	rs72999656	rs7519713
8.146	rs72999637	rs72999656	rs7519713
8.146	rs72999638	rs72999656	rs7519713
8.146	rs72999646	rs72999656	rs7519713
8.146	rs72999648	rs72999656	rs7519713
8.146	rs7535451	rs72999656	rs7519713
8.146	rs59213667	rs72999656	rs7519713
8.144	rs72999634	rs72999656	rs7519713
8.143	rs72997505	rs72999639	rs7525622
8.143	rs72997505	rs72999640	rs7525622
8.135	rs72999648	rs7525622	rs80296981
8.135	rs7535451	rs7525622	rs80296981
8.135	rs59213667	rs7525622	rs80296981
8.135	rs7525622	rs73004025	rs114757780
8.134	rs72997514	rs72999639	rs7525622
8.134	rs72997514	rs72999640	rs7525622
8.134	rs7526114	rs7525622	rs80296981
8.134	rs72999637	rs7525622	rs80296981
8.134	rs72999638	rs7525622	rs80296981
8.134	rs72999646	rs7525622	rs80296981
8.133	rs72999634	rs7525622	rs80296981
8.133	rs72999639	rs7519713	rs7520661
8.133	rs72999640	rs7519713	rs7520661
8.133	rs72999655	rs7525622	rs73001613
8.131	rs72995597	rs72999639	rs7525622
8.131	rs72995597	rs72999640	rs7525622
8.129	rs72997505	rs72999656	rs7525622
8.128	rs71510558	rs7525622	rs73004025
8.127	rs72997527	rs72999639	rs7525622
8.127	rs72997527	rs72999640	rs7525622
8.124	rs60107727	rs7526114	rs7525622
8.124	rs60107727	rs72999637	rs7525622
8.124	rs60107727	rs72999638	rs7525622
8.124	rs60107727	rs72999646	rs7525622
8.124	rs60107727	rs72999648	rs7525622
8.124	rs60107727	rs7535451	rs7525622
8.124	rs60107727	rs59213667	rs7525622
8.124	rs72999656	rs7519713	rs7520661
8.123	rs60107727	rs72999634	rs7525622
8.12	rs72995597	rs72999656	rs7525622
8.119	rs79468247	rs72999639	rs7525622
8.119	rs79468247	rs72999640	rs7525622
8.118	rs75226023	rs72999639	rs7525622
8.118	rs75226023	rs72999640	rs7525622
8.118	rs72997514	rs72999656	rs7525622
8.116	rs72999639	rs7519713	#N/A
8.116	rs72999640	rs7519713	#N/A
8.116	rs72997527	rs72999656	rs7525622
8.116	rs72999655	rs7525622	rs7522804
8.115	rs12568866	rs72999639	rs7525622
8.115	rs12568866	rs72999640	rs7525622
8.114	rs79468247	rs72999656	rs7525622
8.113	rs12124149	rs72999655	rs7525622
8.111	rs72999656	rs7519713	#N/A
8.11	rs72999639	rs72999640	rs7519713
8.11	rs59213667	rs7525622	rs73001613
8.109	rs75226023	rs72999656	rs7525622
8.109	rs7526114	rs7525622	rs73001613
8.109	rs72999637	rs7525622	rs73001613
8.109	rs72999638	rs7525622	rs73001613
8.109	rs72999646	rs7525622	rs73001613
8.109	rs72999648	rs7525622	rs73001613
8.109	rs7535451	rs7525622	rs73001613
8.108	rs72999634	rs7525622	rs73001613
8.107	rs12129419	rs72999639	rs7525622
8.107	rs12129419	rs72999640	rs7525622
8.106	rs7525622	rs4950398	rs73004025
8.101	rs12129419	rs72999656	rs7525622
8.101	rs12127461	rs7525622	rs73004025
8.099	rs12568866	rs72999656	rs7525622
8.099	rs72999639	rs72999656	rs7519713
8.099	rs72999640	rs72999656	rs7519713
8.099	rs7525622	rs7520841	rs73004025
8.096	rs12129691	rs7525622	rs73004025
8.096	rs7527846	rs72999655	rs7520661
8.095	rs58276129	rs72999655	rs7520661
8.095	rs60565795	rs72999655	rs7520661
8.094	rs143409350	rs7525622	rs73004025
8.093	rs12124149	rs7526114	rs7525622
8.093	rs12124149	rs72999637	rs7525622
8.093	rs12124149	rs72999638	rs7525622
8.093	rs12124149	rs72999646	rs7525622
8.093	rs12124149	rs72999648	rs7525622
8.093	rs12124149	rs7535451	rs7525622
8.093	rs12124149	rs59213667	rs7525622
8.093	rs7526114	rs7525622	rs7522804
8.093	rs72999637	rs7525622	rs7522804
8.093	rs72999638	rs7525622	rs7522804
8.093	rs72999646	rs7525622	rs7522804
8.093	rs72999648	rs7525622	rs7522804
8.093	rs7535451	rs7525622	rs7522804
8.093	rs59213667	rs7525622	rs7522804
8.093	rs72999655	rs7525622	rs73007970
8.092	rs12124149	rs72999634	rs7525622
8.092	rs7525225	rs72999655	rs7525622
8.092	rs72999639	rs7525622	rs34602039
8.092	rs72999640	rs7525622	rs34602039
8.091	rs72999634	rs7525622	rs7522804
8.088	rs72999656	rs7525622	rs34602039
8.086	rs12743228	rs7525622	rs73004025
8.085	rs60063927	rs72999655	rs7520661
8.084	rs78891176	rs72999639	rs7525622
8.084	rs78891176	rs72999640	rs7525622
8.084	rs115805773	rs72999639	rs7525622
8.084	rs115805773	rs72999640	rs7525622
8.084	rs72997571	rs72999655	rs7520661
8.084	rs58820837	rs72999655	rs7520661
8.084	rs72997586	rs72999655	rs7520661
8.084	rs72999639	rs7525622	rs75379534
8.084	rs72999639	rs7525622	rs74797765
8.084	rs72999640	rs7525622	rs75379534
8.084	rs72999640	rs7525622	rs74797765
8.084	rs7525622	rs2353984	rs73004025
8.083	rs72997588	rs72999655	rs7520661
8.083	rs72997590	rs72999655	rs7520661
8.08	rs59402704	rs72999655	rs7520661
8.079	rs7527846	rs7520661	rs73004025
8.079	rs58276129	rs7520661	rs73004025
8.079	rs60565795	rs7520661	rs73004025
8.079	rs72997577	rs72999655	rs7520661
8.079	rs72999628	rs72999655	rs7520661
8.079	rs72999632	rs72999655	rs7520661
8.078	rs78891176	rs72999656	rs7525622
8.078	rs115805773	rs72999656	rs7525622
8.078	rs72999623	rs72999655	rs7520661
8.077	rs59689147	rs72999655	rs7520661
8.076	rs12402309	rs72999639	rs7525622
8.076	rs12402309	rs72999640	rs7525622
8.076	rs72999656	rs7525622	rs75379534
8.076	rs72999656	rs7525622	rs74797765
8.075	rs12723253	rs7525622	rs73004025
8.074	rs111602294	rs72999655	rs7520661
8.074	rs113662441	rs72999655	rs7520661
8.072	rs72997571	rs7520661	rs73004025
8.072	rs60063927	rs7520661	rs73004025
8.072	rs58820837	rs7520661	rs73004025
8.072	rs72997586	rs7520661	rs73004025
8.072	rs72997588	rs7520661	rs73004025
8.072	rs72997590	rs7520661	rs73004025
8.07	rs7525225	rs7526114	rs7525622
8.07	rs7525225	rs72999637	rs7525622
8.07	rs7525225	rs72999638	rs7525622
8.07	rs7525225	rs72999646	rs7525622
8.07	rs7525225	rs72999648	rs7525622
8.07	rs7525225	rs7535451	rs7525622
8.07	rs7525225	rs59213667	rs7525622
8.07	rs72997577	rs7520661	rs73004025
8.07	rs59402704	rs7520661	rs73004025
8.07	rs72999623	rs7520661	rs73004025
8.07	rs59689147	rs7520661	rs73004025
8.07	rs72999628	rs7520661	rs73004025
8.07	rs72999632	rs7520661	rs73004025
8.07	rs72999646	rs7525622	rs73007970
8.07	rs72999648	rs7525622	rs73007970
8.07	rs7535451	rs7525622	rs73007970
8.07	rs59213667	rs7525622	rs73007970
8.07	rs72999655	rs59180647	rs7525622
8.069	rs7526114	rs7525622	rs73007970
8.069	rs72999637	rs7525622	rs73007970
8.069	rs72999638	rs7525622	rs73007970
8.069	rs72999639	rs7525622	rs80296981
8.069	rs72999640	rs7525622	rs80296981
8.068	rs7525225	rs72999634	rs7525622
8.068	rs7527846	rs72999634	rs7520661
8.068	rs58276129	rs72999634	rs7520661
8.068	rs60565795	rs72999634	rs7520661
8.068	rs111602294	rs7520661	rs73004025
8.068	rs113662441	rs7520661	rs73004025
8.068	rs72999634	rs7525622	rs73007970
8.067	rs7527846	rs7526114	rs7520661
8.067	rs7527846	rs72999637	rs7520661
8.067	rs7527846	rs72999638	rs7520661
8.067	rs7527846	rs72999646	rs7520661
8.067	rs7527846	rs72999648	rs7520661
8.067	rs7527846	rs7535451	rs7520661
8.067	rs7527846	rs59213667	rs7520661
8.067	rs58276129	rs7526114	rs7520661
8.067	rs58276129	rs72999637	rs7520661
8.067	rs58276129	rs72999646	rs7520661
8.067	rs58276129	rs72999648	rs7520661
8.067	rs58276129	rs7535451	rs7520661
8.067	rs58276129	rs59213667	rs7520661
8.067	rs60565795	rs7526114	rs7520661
8.067	rs60565795	rs72999637	rs7520661
8.067	rs60565795	rs72999646	rs7520661
8.067	rs60565795	rs72999648	rs7520661
8.067	rs60565795	rs7535451	rs7520661
8.067	rs60565795	rs59213667	rs7520661
8.066	rs58276129	rs72999638	rs7520661
8.066	rs60565795	rs72999638	rs7520661
8.066	rs72999655	rs7525622	rs11239980
8.066	rs72999655	rs7525622	rs58941651
8.066	rs72999655	rs7525622	rs885305
8.065	rs12118734	rs7525622	rs73004025
8.063	rs72999656	rs7525622	rs80296981
8.062	rs12737860	rs7525622	rs73004025
8.061	rs12402309	rs72999656	rs7525622
8.06	rs72999655	rs7525622	rs72692962
8.059	rs60063927	rs72999634	rs7520661
8.059	rs72999655	rs7525622	rs66486822
8.059	rs72999655	rs7525622	rs6677679
8.058	rs58820837	rs72999634	rs7520661
8.058	rs72997586	rs72999634	rs7520661
8.057	rs72997571	rs72999634	rs7520661
8.057	rs60063927	rs7526114	rs7520661
8.057	rs60063927	rs72999637	rs7520661
8.057	rs60063927	rs72999638	rs7520661
8.057	rs60063927	rs72999646	rs7520661
8.057	rs60063927	rs72999648	rs7520661
8.057	rs60063927	rs7535451	rs7520661
8.057	rs60063927	rs59213667	rs7520661
8.057	rs58820837	rs7526114	rs7520661
8.057	rs58820837	rs72999648	rs7520661
8.057	rs58820837	rs59213667	rs7520661
8.057	rs72997588	rs72999634	rs7520661
8.057	rs72997590	rs72999634	rs7520661
8.056	rs72997571	rs7526114	rs7520661
8.056	rs72997571	rs72999637	rs7520661
8.056	rs72997571	rs72999646	rs7520661
8.056	rs72997571	rs72999648	rs7520661
8.056	rs72997571	rs7535451	rs7520661
8.056	rs72997571	rs59213667	rs7520661
8.056	rs58820837	rs72999637	rs7520661
8.056	rs58820837	rs72999638	rs7520661
8.056	rs58820837	rs72999646	rs7520661
8.056	rs58820837	rs7535451	rs7520661
8.056	rs72997586	rs7526114	rs7520661
8.056	rs72997586	rs72999637	rs7520661
8.056	rs72997586	rs72999646	rs7520661
8.056	rs72997586	rs72999648	rs7520661
8.056	rs72997586	rs7535451	rs7520661
8.056	rs72997586	rs59213667	rs7520661
8.056	rs72997588	rs7526114	rs7520661
8.056	rs72997590	rs7526114	rs7520661
8.055	rs72997571	rs72999638	rs7520661
8.055	rs72997586	rs72999638	rs7520661
8.055	rs72997588	rs72999637	rs7520661
8.055	rs72997588	rs72999638	rs7520661
8.055	rs72997588	rs72999646	rs7520661
8.055	rs72997588	rs72999648	rs7520661
8.055	rs72997588	rs7535451	rs7520661
8.055	rs72997588	rs59213667	rs7520661
8.055	rs72997590	rs72999637	rs7520661
8.055	rs72997590	rs72999638	rs7520661
8.055	rs72997590	rs72999646	rs7520661
8.055	rs72997590	rs72999648	rs7520661
8.055	rs72997590	rs7535451	rs7520661
8.055	rs72997590	rs59213667	rs7520661
8.054	rs59402704	rs72999634	rs7520661
8.053	rs72997577	rs72999634	rs7520661
8.052	rs72997577	rs7526114	rs7520661
8.052	rs72997577	rs72999637	rs7520661
8.052	rs72997577	rs72999646	rs7520661
8.052	rs72997577	rs72999648	rs7520661
8.052	rs72997577	rs7535451	rs7520661
8.052	rs72997577	rs59213667	rs7520661
8.052	rs59402704	rs7526114	rs7520661
8.052	rs59402704	rs72999637	rs7520661
8.052	rs59402704	rs72999638	rs7520661
8.052	rs59402704	rs72999646	rs7520661
8.052	rs59402704	rs72999648	rs7520661
8.052	rs59402704	rs7535451	rs7520661
8.052	rs59402704	rs59213667	rs7520661
8.052	rs72999628	rs72999634	rs7520661
8.052	rs72999632	rs72999634	rs7520661
8.052	rs72999655	rs59606861	rs7525622
8.051	rs72997577	rs72999638	rs7520661
8.051	rs72999623	rs72999634	rs7520661
8.051	rs59689147	rs72999634	rs7520661
8.051	rs72999628	rs7526114	rs7520661
8.051	rs72999628	rs72999637	rs7520661
8.051	rs72999628	rs72999646	rs7520661
8.051	rs72999628	rs72999648	rs7520661
8.051	rs72999628	rs7535451	rs7520661
8.051	rs72999628	rs59213667	rs7520661
8.051	rs72999632	rs7526114	rs7520661
8.051	rs72999632	rs72999637	rs7520661
8.051	rs72999632	rs72999638	rs7520661
8.051	rs72999632	rs72999646	rs7520661
8.051	rs72999632	rs72999648	rs7520661
8.051	rs72999632	rs7535451	rs7520661
8.051	rs72999632	rs59213667	rs7520661
8.05	rs72999623	rs7526114	rs7520661
8.05	rs72999623	rs72999637	rs7520661
8.05	rs72999623	rs72999638	rs7520661
8.05	rs72999623	rs72999646	rs7520661
8.05	rs72999623	rs72999648	rs7520661
8.05	rs72999623	rs7535451	rs7520661
8.05	rs72999623	rs59213667	rs7520661
8.05	rs59689147	rs7526114	rs7520661
8.05	rs59689147	rs72999648	rs7520661
8.05	rs59689147	rs59213667	rs7520661
8.05	rs72999628	rs72999638	rs7520661
8.049	rs112922479	rs7520661	rs73004025
8.049	rs59689147	rs72999637	rs7520661
8.049	rs59689147	rs72999638	rs7520661
8.049	rs59689147	rs72999646	rs7520661
8.049	rs59689147	rs7535451	rs7520661
8.048	rs60107727	rs72999639	rs7525622
8.048	rs60107727	rs72999640	rs7525622
8.048	rs111602294	rs72999634	rs7520661
8.048	rs113662441	rs72999634	rs7520661
8.047	rs111602294	rs7526114	rs7520661
8.047	rs111602294	rs59213667	rs7520661
8.047	rs113662441	rs7526114	rs7520661
8.047	rs113662441	rs59213667	rs7520661
8.046	rs79468247	rs7520661	rs73004025
8.046	rs111602294	rs72999637	rs7520661
8.046	rs111602294	rs72999638	rs7520661
8.046	rs111602294	rs72999646	rs7520661
8.046	rs111602294	rs72999648	rs7520661
8.046	rs111602294	rs7535451	rs7520661
8.046	rs113662441	rs72999637	rs7520661
8.046	rs113662441	rs72999638	rs7520661
8.046	rs113662441	rs72999646	rs7520661
8.046	rs113662441	rs72999648	rs7520661
8.046	rs113662441	rs7535451	rs7520661
8.046	rs7526114	rs59180647	rs7525622
8.046	rs72999637	rs59180647	rs7525622
8.046	rs72999638	rs59180647	rs7525622
8.046	rs72999646	rs59180647	rs7525622
8.046	rs72999648	rs59180647	rs7525622
8.046	rs7535451	rs59180647	rs7525622
8.046	rs59213667	rs59180647	rs7525622
8.044	rs72999634	rs59180647	rs7525622
8.043	rs7526114	rs7525622	rs58941651
8.043	rs72999646	rs7525622	rs11239980
8.043	rs72999646	rs7525622	rs58941651
8.043	rs72999646	rs7525622	rs885305
8.043	rs72999648	rs7525622	rs11239980
8.043	rs72999648	rs7525622	rs58941651
8.043	rs72999648	rs7525622	rs885305
8.043	rs7535451	rs7525622	rs11239980
8.043	rs7535451	rs7525622	rs58941651
8.043	rs7535451	rs7525622	rs885305
8.043	rs59213667	rs7525622	rs11239980
8.043	rs59213667	rs7525622	rs58941651
8.043	rs59213667	rs7525622	rs885305
8.042	rs7526114	rs7525622	rs11239980
8.042	rs7526114	rs7525622	rs885305
8.042	rs72999637	rs7525622	rs11239980
8.042	rs72999637	rs7525622	rs58941651
8.042	rs72999637	rs7525622	rs885305
8.042	rs72999638	rs7525622	rs11239980
8.042	rs72999638	rs7525622	rs58941651
8.042	rs72999638	rs7525622	rs885305
8.041	rs72999634	rs7525622	rs11239980
8.041	rs72999634	rs7525622	rs58941651
8.041	rs72999634	rs7525622	rs885305
8.04	rs60107727	rs72999656	rs7525622
8.038	rs12129419	rs7520661	rs73004025
8.036	rs7527846	rs7519713	rs73004025
8.036	rs7526114	rs7525622	rs66486822
8.036	rs7526114	rs7525622	rs72692962
8.036	rs7526114	rs7525622	rs6677679
8.036	rs72999637	rs7525622	rs72692962
8.036	rs72999637	rs7525622	rs6677679
8.036	rs72999638	rs7525622	rs72692962
8.036	rs72999638	rs7525622	rs6677679
8.036	rs72999646	rs7525622	rs66486822
8.036	rs72999646	rs7525622	rs72692962
8.036	rs72999646	rs7525622	rs6677679
8.036	rs72999648	rs7525622	rs66486822
8.036	rs72999648	rs7525622	rs72692962
8.036	rs72999648	rs7525622	rs6677679
8.036	rs7535451	rs7525622	rs66486822
8.036	rs7535451	rs7525622	rs72692962
8.036	rs7535451	rs7525622	rs6677679
8.036	rs59213667	rs7525622	rs66486822
8.036	rs59213667	rs7525622	rs72692962
8.036	rs59213667	rs7525622	rs6677679
8.035	rs58276129	rs7519713	rs73004025
8.035	rs60565795	rs7519713	rs73004025
8.035	rs72999637	rs7525622	rs66486822
8.035	rs72999638	rs7525622	rs66486822
8.035	rs72999639	rs7525622	rs73001613
8.035	rs72999640	rs7525622	rs73001613
8.034	rs72999634	rs7525622	rs66486822
8.034	rs72999634	rs7525622	rs72692962
8.034	rs72999634	rs7525622	rs6677679
8.03	rs12124149	rs72999639	rs7525622
8.03	rs12124149	rs72999640	rs7525622
8.03	rs112922479	rs72999655	rs7520661
8.029	rs7526114	rs59606861	rs7525622
8.029	rs72999637	rs59606861	rs7525622
8.029	rs72999638	rs59606861	rs7525622
8.029	rs72999646	rs59606861	rs7525622
8.029	rs72999648	rs59606861	rs7525622
8.029	rs7535451	rs59606861	rs7525622
8.029	rs59213667	rs59606861	rs7525622
8.028	rs7527846	rs72999655	rs7519713
8.028	rs58276129	rs72999655	rs7519713
8.028	rs60565795	rs72999655	rs7519713
8.028	rs72999634	rs59606861	rs7525622
8.027	rs72997571	rs7519713	rs73004025
8.027	rs60063927	rs7519713	rs73004025
8.027	rs58820837	rs7519713	rs73004025
8.027	rs72999656	rs7525622	rs73001613
8.026	rs6696468	rs7525622	rs73004025
8.026	rs72997586	rs7519713	rs73004025
8.026	rs72997588	rs7519713	rs73004025
8.026	rs72997590	rs7519713	rs73004025
8.024	rs12124149	rs72999656	rs7525622
8.024	rs72997577	rs7519713	rs73004025
8.024	rs59402704	rs7519713	rs73004025
8.024	rs72999628	rs7519713	rs73004025
8.024	rs72999632	rs7519713	rs73004025
8.023	rs75226023	rs7520661	rs73004025
8.023	rs72999623	rs7519713	rs73004025
8.023	rs59689147	rs7519713	rs73004025
8.023	rs7520661	rs73004025	rs17160351
8.022	rs72995597	rs7520661	rs73004025
8.021	rs111602294	rs7519713	rs73004025
8.021	rs113662441	rs7519713	rs73004025
8.02	rs72999639	rs7525622	rs7522804
8.02	rs72999640	rs7525622	rs7522804
8.019	rs72997527	rs7520661	rs73004025
8.018	rs12027579	rs7525622	rs73004025
8.018	rs12027580	rs7525622	rs73004025
8.017	rs60063927	rs72999655	rs7519713
8.017	rs58820837	rs72999655	rs7519713
8.016	rs72997571	rs72999655	rs7519713
8.016	rs72997586	rs72999655	rs7519713
8.015	rs72997588	rs72999655	rs7519713
8.015	rs72997590	rs72999655	rs7519713
8.014	rs72997505	rs7520661	rs73004025
8.013	rs72997514	rs7520661	rs73004025
8.012	rs72997577	rs72999655	rs7519713
8.012	rs59402704	rs72999655	rs7519713
8.012	rs72999656	rs7525622	rs7522804
8.01	rs72999628	rs72999655	rs7519713
8.01	rs72999632	rs72999655	rs7519713
8.009	rs68080346	rs7520661	rs73004025
8.009	rs1932979	rs7520661	rs73004025
8.009	rs72999623	rs72999655	rs7519713
8.009	rs59689147	rs72999655	rs7519713
8.007	rs78891176	rs7520661	rs73004025
8.007	rs115805773	rs7520661	rs73004025
8.005	rs111602294	rs72999655	rs7519713
8.005	rs113662441	rs72999655	rs7519713
8.004	rs112922479	rs72999634	rs7520661
8.003	rs112922479	rs7526114	rs7520661
8.003	rs112922479	rs72999637	rs7520661
8.003	rs112922479	rs72999638	rs7520661
8.003	rs112922479	rs72999646	rs7520661
8.003	rs112922479	rs72999648	rs7520661
8.003	rs112922479	rs7535451	rs7520661
8.003	rs112922479	rs59213667	rs7520661
8.001	rs7527846	rs59213667	rs7519713
8	rs12752148	rs72999655	rs7525622
8	rs7527846	rs7526114	rs7519713
8	rs7527846	rs72999637	rs7519713
8	rs7527846	rs72999638	rs7519713
8	rs7527846	rs72999646	rs7519713
8	rs7527846	rs72999648	rs7519713
8	rs7527846	rs7535451	rs7519713
8	rs58276129	rs7526114	rs7519713
8	rs58276129	rs72999637	rs7519713
8	rs58276129	rs72999646	rs7519713
8	rs58276129	rs72999648	rs7519713
8	rs58276129	rs7535451	rs7519713
8	rs58276129	rs59213667	rs7519713
8	rs60565795	rs7526114	rs7519713
8	rs60565795	rs72999637	rs7519713
8	rs60565795	rs72999646	rs7519713
8	rs60565795	rs72999648	rs7519713
8	rs60565795	rs7535451	rs7519713
8	rs60565795	rs59213667	rs7519713
7.999	rs7527846	rs72999634	rs7519713
7.999	rs58276129	rs72999634	rs7519713
7.999	rs58276129	rs72999638	rs7519713
7.999	rs60565795	rs72999634	rs7519713
7.999	rs60565795	rs72999638	rs7519713
7.999	rs72999655	rs7520661	rs2353999
7.998	rs7525225	rs72999639	rs7525622
7.998	rs7525225	rs72999640	rs7525622
7.998	rs72999655	rs7525622	rs115475998
7.995	rs112922479	rs7519713	rs73004025
7.995	rs72999639	rs7525622	rs73007970
7.995	rs72999640	rs7525622	rs73007970
7.99	rs7525225	rs72999656	rs7525622
7.99	rs60063927	rs72999634	rs7519713
7.99	rs60063927	rs7526114	rs7519713
7.99	rs60063927	rs72999637	rs7519713
7.99	rs60063927	rs72999638	rs7519713
7.99	rs60063927	rs72999646	rs7519713
7.99	rs60063927	rs72999648	rs7519713
7.99	rs60063927	rs7535451	rs7519713
7.99	rs60063927	rs59213667	rs7519713
7.99	rs58820837	rs7526114	rs7519713
7.99	rs58820837	rs72999648	rs7519713
7.99	rs58820837	rs7535451	rs7519713
7.99	rs58820837	rs59213667	rs7519713
7.989	rs72997571	rs7526114	rs7519713
7.989	rs72997571	rs72999646	rs7519713
7.989	rs72997571	rs72999648	rs7519713
7.989	rs72997571	rs7535451	rs7519713
7.989	rs72997571	rs59213667	rs7519713
7.989	rs58820837	rs72999634	rs7519713
7.989	rs58820837	rs72999637	rs7519713
7.989	rs58820837	rs72999638	rs7519713
7.989	rs58820837	rs72999646	rs7519713
7.989	rs72997586	rs7526114	rs7519713
7.989	rs72997586	rs72999646	rs7519713
7.989	rs72997586	rs72999648	rs7519713
7.989	rs72997586	rs7535451	rs7519713
7.989	rs72997586	rs59213667	rs7519713
7.988	rs72997571	rs72999634	rs7519713
7.988	rs72997571	rs72999637	rs7519713
7.988	rs72997571	rs72999638	rs7519713
7.988	rs72997586	rs72999634	rs7519713
7.988	rs72997586	rs72999637	rs7519713
7.988	rs72997586	rs72999638	rs7519713
7.988	rs72997588	rs72999634	rs7519713
7.988	rs72997588	rs7526114	rs7519713
7.988	rs72997588	rs72999637	rs7519713
7.988	rs72997588	rs72999638	rs7519713
7.988	rs72997588	rs72999646	rs7519713
7.988	rs72997588	rs72999648	rs7519713
7.988	rs72997588	rs7535451	rs7519713
7.988	rs72997588	rs59213667	rs7519713
7.988	rs72997590	rs72999634	rs7519713
7.988	rs72997590	rs7526114	rs7519713
7.988	rs72997590	rs72999637	rs7519713
7.988	rs72997590	rs72999638	rs7519713
7.988	rs72997590	rs72999646	rs7519713
7.988	rs72997590	rs72999648	rs7519713
7.988	rs72997590	rs7535451	rs7519713
7.988	rs72997590	rs59213667	rs7519713
7.985	rs72997577	rs7526114	rs7519713
7.985	rs72997577	rs72999648	rs7519713
7.985	rs72997577	rs7535451	rs7519713
7.985	rs72997577	rs59213667	rs7519713
7.985	rs59402704	rs7526114	rs7519713
7.985	rs59402704	rs72999648	rs7519713
7.985	rs59402704	rs7535451	rs7519713
7.985	rs59402704	rs59213667	rs7519713
7.985	rs72999656	rs7525622	rs73007970
7.984	rs72997577	rs72999634	rs7519713
7.984	rs72997577	rs72999637	rs7519713
7.984	rs72997577	rs72999638	rs7519713
7.984	rs72997577	rs72999646	rs7519713
7.984	rs59402704	rs72999634	rs7519713
7.984	rs59402704	rs72999637	rs7519713
7.984	rs59402704	rs72999638	rs7519713
7.984	rs59402704	rs72999646	rs7519713
7.983	rs72999628	rs7526114	rs7519713
7.983	rs72999628	rs72999637	rs7519713
7.983	rs72999628	rs72999646	rs7519713
7.983	rs72999628	rs72999648	rs7519713
7.983	rs72999628	rs7535451	rs7519713
7.983	rs72999628	rs59213667	rs7519713
7.983	rs72999632	rs7526114	rs7519713
7.983	rs72999632	rs72999637	rs7519713
7.983	rs72999632	rs72999638	rs7519713
7.983	rs72999632	rs72999646	rs7519713
7.983	rs72999632	rs72999648	rs7519713
7.983	rs72999632	rs7535451	rs7519713
7.983	rs72999632	rs59213667	rs7519713
7.983	rs7520661	rs73001613	rs73004025
7.982	rs72999623	rs72999634	rs7519713
7.982	rs72999623	rs7526114	rs7519713
7.982	rs72999623	rs72999637	rs7519713
7.982	rs72999623	rs72999638	rs7519713
7.982	rs72999623	rs72999646	rs7519713
7.982	rs72999623	rs72999648	rs7519713
7.982	rs72999623	rs7535451	rs7519713
7.982	rs72999623	rs59213667	rs7519713
7.982	rs59689147	rs7526114	rs7519713
7.982	rs59689147	rs72999646	rs7519713
7.982	rs59689147	rs72999648	rs7519713
7.982	rs59689147	rs7535451	rs7519713
7.982	rs59689147	rs59213667	rs7519713
7.982	rs72999628	rs72999634	rs7519713
7.982	rs72999628	rs72999638	rs7519713
7.982	rs72999632	rs72999634	rs7519713
7.981	rs59689147	rs72999634	rs7519713
7.981	rs59689147	rs72999637	rs7519713
7.981	rs59689147	rs72999638	rs7519713
7.979	rs71510558	rs72999655	rs7525622
7.979	rs12752148	rs7526114	rs7525622
7.979	rs12752148	rs72999637	rs7525622
7.979	rs12752148	rs72999646	rs7525622
7.979	rs12752148	rs72999648	rs7525622
7.979	rs12752148	rs7535451	rs7525622
7.979	rs12752148	rs59213667	rs7525622
7.979	rs111602294	rs72999648	rs7519713
7.979	rs111602294	rs7535451	rs7519713
7.979	rs111602294	rs59213667	rs7519713
7.979	rs113662441	rs72999648	rs7519713
7.979	rs113662441	rs7535451	rs7519713
7.979	rs113662441	rs59213667	rs7519713
7.978	rs12752148	rs72999638	rs7525622
7.978	rs72997505	rs72999655	rs7520661
7.978	rs111602294	rs72999634	rs7519713
7.978	rs111602294	rs7526114	rs7519713
7.978	rs111602294	rs72999637	rs7519713
7.978	rs111602294	rs72999638	rs7519713
7.978	rs111602294	rs72999646	rs7519713
7.978	rs113662441	rs72999634	rs7519713
7.978	rs113662441	rs7526114	rs7519713
7.978	rs113662441	rs72999637	rs7519713
7.978	rs113662441	rs72999638	rs7519713
7.978	rs113662441	rs72999646	rs7519713
7.977	rs12752148	rs72999634	rs7525622
7.977	rs7519713	rs73001613	rs73004025
7.974	rs7526114	rs7520661	rs2353999
7.974	rs72999637	rs7520661	rs2353999
7.974	rs72999638	rs7520661	rs2353999
7.974	rs72999646	rs7525622	rs115475998
7.974	rs72999646	rs7520661	rs2353999
7.974	rs72999648	rs7525622	rs115475998
7.974	rs72999648	rs7520661	rs2353999
7.974	rs7535451	rs7525622	rs115475998
7.974	rs7535451	rs7520661	rs2353999
7.974	rs59213667	rs7525622	rs115475998
7.974	rs59213667	rs7520661	rs2353999
7.973	rs72999634	rs7520661	rs2353999
7.973	rs7526114	rs7525622	rs115475998
7.973	rs72999637	rs7525622	rs115475998
7.973	rs72999638	rs7525622	rs115475998
7.973	rs72999655	rs7525622	rs114757780
7.973	rs72999655	rs7520661	rs17160351
7.972	rs72999634	rs7525622	rs115475998
7.971	rs72999639	rs59180647	rs7525622
7.971	rs72999640	rs59180647	rs7525622
7.967	rs72999639	rs7525622	rs11239980
7.967	rs72999639	rs7525622	rs58941651
7.967	rs72999639	rs7525622	rs885305
7.967	rs72999640	rs7525622	rs11239980
7.967	rs72999640	rs7525622	rs58941651
7.967	rs72999640	rs7525622	rs885305
7.967	rs72999655	rs7525622	rs4950398
7.967	rs7520661	rs7522804	rs73004025
7.964	rs72997514	rs72999655	rs7520661
7.963	rs60107727	rs7520661	rs73004025
7.963	rs72999656	rs59180647	rs7525622
7.961	rs72997505	rs7519713	rs73004025
7.961	rs72999639	rs7525622	rs72692962
7.961	rs72999640	rs7525622	rs72692962
7.961	rs72999640	rs7525622	rs6677679
7.96	rs72999639	rs7525622	rs66486822
7.96	rs72999639	rs7525622	rs6677679
7.96	rs72999640	rs7525622	rs66486822
7.96	rs72999655	rs7525622	rs7520841
7.96	rs72999656	rs7525622	rs58941651
7.959	rs72999656	rs7525622	rs11239980
7.959	rs72999656	rs7525622	rs885305
7.958	rs71510558	rs7526114	rs7525622
7.958	rs71510558	rs72999646	rs7525622
7.958	rs71510558	rs72999648	rs7525622
7.958	rs71510558	rs7535451	rs7525622
7.958	rs71510558	rs59213667	rs7525622
7.957	rs71510558	rs72999637	rs7525622
7.957	rs71510558	rs72999638	rs7525622
7.957	rs112922479	rs72999655	rs7519713
7.956	rs71510558	rs72999634	rs7525622
7.956	rs72999634	rs7520661	rs17160351
7.956	rs7526114	rs7520661	rs17160351
7.956	rs72999637	rs7520661	rs17160351
7.956	rs72999646	rs7520661	rs17160351
7.956	rs72999648	rs7520661	rs17160351
7.956	rs7535451	rs7520661	rs17160351
7.956	rs59213667	rs7520661	rs17160351
7.955	rs72997514	rs7519713	rs73004025
7.955	rs7527846	rs72999639	rs7520661
7.955	rs7527846	rs72999640	rs7520661
7.955	rs58276129	rs72999639	rs7520661
7.955	rs58276129	rs72999640	rs7520661
7.955	rs60565795	rs72999639	rs7520661
7.955	rs60565795	rs72999640	rs7520661
7.955	rs72999638	rs7520661	rs17160351
7.955	rs7520661	rs73004025	rs73007970
7.954	rs12124149	rs7520661	rs73004025
7.954	rs79468247	rs7519713	rs73004025
7.954	rs12127461	rs72999655	rs7525622
7.954	rs72999639	rs59606861	rs7525622
7.954	rs72999640	rs59606861	rs7525622
7.953	rs72995597	rs72999655	rs7520661
7.953	rs72995597	rs7519713	rs73004025
7.953	rs72999656	rs7525622	rs66486822
7.953	rs72999656	rs7525622	rs72692962
7.953	rs72999656	rs7525622	rs6677679
7.953	rs7520661	rs73004025	rs80296981
7.951	rs72997505	rs72999634	rs7520661
7.951	rs72997505	rs7526114	rs7520661
7.951	rs72997505	rs72999637	rs7520661
7.951	rs72997505	rs72999638	rs7520661
7.951	rs72997505	rs72999646	rs7520661
7.951	rs72997505	rs72999648	rs7520661
7.951	rs72997505	rs7535451	rs7520661
7.951	rs72997505	rs59213667	rs7520661
7.95	rs12129691	rs72999655	rs7525622
7.949	rs72997527	rs7519713	rs73004025
7.949	rs7526114	rs7525622	rs114757780
7.949	rs72999637	rs7525622	rs114757780
7.949	rs72999638	rs7525622	rs114757780
7.949	rs72999646	rs7525622	rs114757780
7.949	rs72999648	rs7525622	rs114757780
7.949	rs7535451	rs7525622	rs114757780
7.949	rs59213667	rs7525622	rs114757780
7.947	rs72997527	rs72999655	rs7520661
7.947	rs60063927	rs72999639	rs7520661
7.947	rs60063927	rs72999640	rs7520661
7.947	rs72999634	rs7525622	rs114757780
7.946	rs72997571	rs72999639	rs7520661
7.946	rs72997571	rs72999640	rs7520661
7.946	rs58820837	rs72999639	rs7520661
7.946	rs58820837	rs72999640	rs7520661
7.946	rs72997586	rs72999639	rs7520661
7.946	rs72997586	rs72999640	rs7520661
7.946	rs72999656	rs59606861	rs7525622
7.945	rs143409350	rs72999655	rs7525622
7.945	rs72997588	rs72999639	rs7520661
7.945	rs72997588	rs72999640	rs7520661
7.945	rs72997590	rs72999639	rs7520661
7.945	rs72997590	rs72999640	rs7520661
7.944	rs75226023	rs7519713	rs73004025
7.944	rs72999646	rs7525622	rs4950398
7.944	rs72999648	rs7525622	rs4950398
7.944	rs7535451	rs7525622	rs4950398
7.944	rs59213667	rs7525622	rs4950398
7.944	rs72999655	rs7525622	rs2353984
7.943	rs7526114	rs7525622	rs4950398
7.943	rs72999637	rs7525622	rs4950398
7.943	rs72999638	rs7525622	rs4950398
7.942	rs72997577	rs72999639	rs7520661
7.942	rs72997577	rs72999640	rs7520661
7.942	rs59402704	rs72999639	rs7520661
7.942	rs59402704	rs72999640	rs7520661
7.942	rs72999628	rs72999640	rs7520661
7.942	rs72999632	rs72999639	rs7520661
7.942	rs72999632	rs72999640	rs7520661
7.942	rs72999634	rs7525622	rs4950398
7.941	rs72999623	rs72999639	rs7520661
7.941	rs72999623	rs72999640	rs7520661
7.941	rs72999628	rs72999639	rs7520661
7.94	rs12743228	rs72999655	rs7525622
7.94	rs72997514	rs7526114	rs7520661
7.94	rs72997514	rs72999637	rs7520661
7.94	rs72997514	rs72999646	rs7520661
7.94	rs72997514	rs72999648	rs7520661
7.94	rs72997514	rs7535451	rs7520661
7.94	rs72997514	rs59213667	rs7520661
7.94	rs59689147	rs72999639	rs7520661
7.94	rs59689147	rs72999640	rs7520661
7.939	rs72997514	rs72999634	rs7520661
7.939	rs72997514	rs72999638	rs7520661
7.939	rs7519713	rs7522804	rs73004025
7.938	rs111602294	rs72999639	rs7520661
7.938	rs111602294	rs72999640	rs7520661
7.938	rs113662441	rs72999639	rs7520661
7.938	rs113662441	rs72999640	rs7520661
7.938	rs59213667	rs7525622	rs7520841
7.937	rs7526114	rs7525622	rs7520841
7.937	rs72999637	rs7525622	rs7520841
7.937	rs72999638	rs7525622	rs7520841
7.937	rs72999646	rs7525622	rs7520841
7.937	rs72999648	rs7525622	rs7520841
7.937	rs7535451	rs7525622	rs7520841
7.936	rs72999634	rs7525622	rs7520841
7.935	rs12723253	rs72999655	rs7525622
7.935	rs7527846	rs72999656	rs7520661
7.935	rs58276129	rs72999656	rs7520661
7.935	rs60565795	rs72999656	rs7520661
7.935	rs7520661	rs73004025	rs75379534
7.935	rs7520661	rs73004025	rs74797765
7.932	rs12129419	rs7519713	rs73004025
7.932	rs12127461	rs7526114	rs7525622
7.932	rs12127461	rs72999637	rs7525622
7.932	rs12127461	rs72999638	rs7525622
7.932	rs12127461	rs72999646	rs7525622
7.932	rs12127461	rs72999648	rs7525622
7.932	rs12127461	rs7535451	rs7525622
7.932	rs12127461	rs59213667	rs7525622
7.932	rs112922479	rs72999648	rs7519713
7.932	rs112922479	rs59213667	rs7519713
7.931	rs12127461	rs72999634	rs7525622
7.931	rs112922479	rs72999634	rs7519713
7.931	rs112922479	rs7526114	rs7519713
7.931	rs112922479	rs72999637	rs7519713
7.931	rs112922479	rs72999638	rs7519713
7.931	rs112922479	rs72999646	rs7519713
7.931	rs112922479	rs7535451	rs7519713
7.931	rs7520661	rs34602039	rs73004025
7.93	rs75226023	rs72999655	rs7520661
7.929	rs12129691	rs72999648	rs7525622
7.929	rs12129691	rs7535451	rs7525622
7.929	rs12129691	rs59213667	rs7525622
7.929	rs72995597	rs7526114	rs7520661
7.929	rs72995597	rs72999637	rs7520661
7.929	rs72995597	rs72999638	rs7520661
7.929	rs72995597	rs72999646	rs7520661
7.929	rs72995597	rs72999648	rs7520661
7.929	rs72995597	rs7535451	rs7520661
7.929	rs72995597	rs59213667	rs7520661
7.928	rs12129691	rs7526114	rs7525622
7.928	rs12129691	rs72999637	rs7525622
7.928	rs12129691	rs72999638	rs7525622
7.928	rs12129691	rs72999646	rs7525622
7.928	rs72995597	rs72999634	rs7520661
7.927	rs12129691	rs72999634	rs7525622
7.926	rs12118734	rs72999655	rs7525622
7.925	rs60063927	rs72999656	rs7520661
7.925	rs58820837	rs72999656	rs7520661
7.924	rs143409350	rs7526114	rs7525622
7.924	rs143409350	rs72999637	rs7525622
7.924	rs143409350	rs72999638	rs7525622
7.924	rs143409350	rs72999646	rs7525622
7.924	rs143409350	rs72999648	rs7525622
7.924	rs143409350	rs7535451	rs7525622
7.924	rs143409350	rs59213667	rs7525622
7.924	rs72997571	rs72999656	rs7520661
7.924	rs72997586	rs72999656	rs7520661
7.924	rs72997588	rs72999656	rs7520661
7.924	rs72997590	rs72999656	rs7520661
7.923	rs143409350	rs72999634	rs7525622
7.923	rs72997527	rs72999634	rs7520661
7.923	rs72997527	rs7526114	rs7520661
7.923	rs72997527	rs72999637	rs7520661
7.923	rs72997527	rs72999638	rs7520661
7.923	rs72997527	rs72999646	rs7520661
7.923	rs72997527	rs72999648	rs7520661
7.923	rs72997527	rs7535451	rs7520661
7.923	rs72997527	rs59213667	rs7520661
7.922	rs78891176	rs7519713	rs73004025
7.922	rs59402704	rs72999656	rs7520661
7.922	rs72999628	rs72999656	rs7520661
7.922	rs72999632	rs72999656	rs7520661
7.922	rs7526114	rs7525622	rs2353984
7.922	rs72999637	rs7525622	rs2353984
7.922	rs72999638	rs7525622	rs2353984
7.922	rs72999646	rs7525622	rs2353984
7.922	rs72999648	rs7525622	rs2353984
7.922	rs7535451	rs7525622	rs2353984
7.922	rs59213667	rs7525622	rs2353984
7.921	rs115805773	rs7519713	rs73004025
7.921	rs72999623	rs72999656	rs7520661
7.921	rs59689147	rs72999656	rs7520661
7.921	rs72999634	rs7525622	rs2353984
7.92	rs7525225	rs7520661	rs73004025
7.92	rs72997577	rs72999656	rs7520661
7.92	rs7519713	rs73004025	rs17160351
7.919	rs12737860	rs72999655	rs7525622
7.918	rs12743228	rs7526114	rs7525622
7.918	rs12743228	rs72999637	rs7525622
7.918	rs12743228	rs72999638	rs7525622
7.918	rs12743228	rs72999646	rs7525622
7.918	rs12743228	rs72999648	rs7525622
7.918	rs12743228	rs7535451	rs7525622
7.918	rs12743228	rs59213667	rs7525622
7.918	rs111602294	rs72999656	rs7520661
7.918	rs113662441	rs72999656	rs7520661
7.917	rs12743228	rs72999634	rs7525622
7.917	rs68080346	rs72999655	rs7520661
7.917	rs1932979	rs72999655	rs7520661
7.914	rs6696468	rs72999655	rs7525622
7.913	rs12723253	rs7526114	rs7525622
7.913	rs12723253	rs72999637	rs7525622
7.913	rs12723253	rs72999638	rs7525622
7.913	rs12723253	rs72999646	rs7525622
7.913	rs12723253	rs72999648	rs7525622
7.913	rs12723253	rs7535451	rs7525622
7.913	rs12723253	rs59213667	rs7525622
7.912	rs12723253	rs72999634	rs7525622
7.912	rs12752148	rs72999639	rs7525622
7.912	rs12752148	rs72999640	rs7525622
7.911	rs79468247	rs72999655	rs7520661
7.908	rs75226023	rs7526114	rs7520661
7.908	rs75226023	rs72999646	rs7520661
7.908	rs75226023	rs72999648	rs7520661
7.908	rs75226023	rs7535451	rs7520661
7.908	rs75226023	rs59213667	rs7520661
7.907	rs75226023	rs72999634	rs7520661
7.907	rs75226023	rs72999637	rs7520661
7.907	rs75226023	rs72999638	rs7520661
7.905	rs12752148	rs72999656	rs7525622
7.905	rs12027579	rs72999655	rs7525622
7.905	rs12027580	rs72999655	rs7525622
7.904	rs12118734	rs7526114	rs7525622
7.904	rs12118734	rs72999637	rs7525622
7.904	rs12118734	rs72999638	rs7525622
7.904	rs12118734	rs72999646	rs7525622
7.904	rs12118734	rs72999648	rs7525622
7.904	rs12118734	rs7535451	rs7525622
7.904	rs12118734	rs59213667	rs7525622
7.904	rs72997505	rs72999655	rs7519713
7.904	rs12568866	rs7520661	rs73004025
7.903	rs12118734	rs72999634	rs7525622
7.901	rs112922479	rs72999639	rs7520661
7.901	rs112922479	rs72999640	rs7520661
7.898	rs72999639	rs7525622	rs115475998
7.898	rs72999640	rs7525622	rs115475998
7.897	rs12737860	rs7526114	rs7525622
7.897	rs12737860	rs72999637	rs7525622
7.897	rs12737860	rs72999646	rs7525622
7.897	rs12737860	rs72999648	rs7525622
7.897	rs12737860	rs7535451	rs7525622
7.897	rs12737860	rs59213667	rs7525622
7.897	rs7527846	rs72999639	rs7519713
7.897	rs7527846	rs72999640	rs7519713
7.897	rs58276129	rs72999639	rs7519713
7.897	rs58276129	rs72999640	rs7519713
7.897	rs60565795	rs72999639	rs7519713
7.897	rs60565795	rs72999640	rs7519713
7.897	rs68080346	rs72999634	rs7520661
7.897	rs1932979	rs72999634	rs7520661
7.896	rs12737860	rs72999638	rs7525622
7.896	rs68080346	rs7526114	rs7520661
7.896	rs68080346	rs72999637	rs7520661
7.896	rs68080346	rs72999646	rs7520661
7.896	rs68080346	rs72999648	rs7520661
7.896	rs68080346	rs7535451	rs7520661
7.896	rs68080346	rs59213667	rs7520661
7.896	rs1932979	rs7526114	rs7520661
7.896	rs1932979	rs72999637	rs7520661
7.896	rs1932979	rs72999646	rs7520661
7.896	rs1932979	rs72999648	rs7520661
7.896	rs1932979	rs7535451	rs7520661
7.896	rs1932979	rs59213667	rs7520661
7.895	rs12737860	rs72999634	rs7525622
7.895	rs68080346	rs72999638	rs7520661
7.895	rs1932979	rs72999638	rs7520661
7.894	rs72999639	rs7520661	rs2353999
7.894	rs72999639	rs7520661	rs17160351
7.894	rs72999640	rs7520661	rs2353999
7.894	rs72999640	rs7520661	rs17160351
7.891	rs79468247	rs72999634	rs7520661
7.891	rs79468247	rs7526114	rs7520661
7.891	rs79468247	rs72999637	rs7520661
7.891	rs79468247	rs72999638	rs7520661
7.891	rs79468247	rs72999646	rs7520661
7.891	rs79468247	rs72999648	rs7520661
7.891	rs79468247	rs7535451	rs7520661
7.891	rs79468247	rs59213667	rs7520661
7.889	rs71510558	rs72999639	rs7525622
7.889	rs71510558	rs72999640	rs7525622
7.889	rs6696468	rs72999646	rs7525622
7.889	rs6696468	rs72999648	rs7525622
7.889	rs6696468	rs7535451	rs7525622
7.889	rs6696468	rs59213667	rs7525622
7.888	rs12129419	rs72999655	rs7520661
7.888	rs72997514	rs72999655	rs7519713
7.888	rs6696468	rs7526114	rs7525622
7.888	rs6696468	rs72999637	rs7525622
7.888	rs6696468	rs72999638	rs7525622
7.888	rs60063927	rs72999639	rs7519713
7.888	rs60063927	rs72999640	rs7519713
7.888	rs58820837	rs72999639	rs7519713
7.888	rs58820837	rs72999640	rs7519713
7.888	rs72999656	rs7525622	rs115475998
7.887	rs6696468	rs72999634	rs7525622
7.887	rs72997571	rs72999639	rs7519713
7.887	rs72997571	rs72999640	rs7519713
7.887	rs72997586	rs72999639	rs7519713
7.887	rs72997586	rs72999640	rs7519713
7.887	rs72997588	rs72999639	rs7519713
7.887	rs72997588	rs72999640	rs7519713
7.887	rs72997590	rs72999639	rs7519713
7.887	rs72997590	rs72999640	rs7519713
7.887	rs72999656	rs7520661	rs2353999
7.887	rs59606861	rs7520661	rs73004025
7.886	rs7519713	rs73004025	rs73007970
7.885	rs72999656	rs7520661	rs17160351
7.884	rs78891176	rs72999655	rs7520661
7.884	rs60107727	rs7519713	rs73004025
7.884	rs112922479	rs72999656	rs7520661
7.883	rs115805773	rs72999655	rs7520661
7.883	rs72997577	rs72999639	rs7519713
7.883	rs72997577	rs72999640	rs7519713
7.883	rs59402704	rs72999639	rs7519713
7.883	rs59402704	rs72999640	rs7519713
7.882	rs71510558	rs72999656	rs7525622
7.882	rs72999628	rs72999639	rs7519713
7.882	rs72999628	rs72999640	rs7519713
7.882	rs72999632	rs72999639	rs7519713
7.882	rs72999632	rs72999640	rs7519713
7.882	rs7520661	rs66486822	rs73004025
7.882	rs7520661	rs72692962	rs73004025
7.881	rs72999623	rs72999639	rs7519713
7.881	rs72999623	rs72999640	rs7519713
7.881	rs59689147	rs72999639	rs7519713
7.881	rs59689147	rs72999640	rs7519713
7.881	rs7520661	rs6677679	rs73004025
7.88	rs12027579	rs7526114	rs7525622
7.88	rs12027579	rs72999646	rs7525622
7.88	rs12027579	rs72999648	rs7525622
7.88	rs12027579	rs7535451	rs7525622
7.88	rs12027579	rs59213667	rs7525622
7.88	rs12027580	rs7526114	rs7525622
7.88	rs12027580	rs72999646	rs7525622
7.88	rs12027580	rs72999648	rs7525622
7.88	rs12027580	rs7535451	rs7525622
7.88	rs12027580	rs59213667	rs7525622
7.88	rs11239980	rs7520661	rs73004025
7.88	rs58941651	rs7520661	rs73004025
7.88	rs885305	rs7520661	rs73004025
7.879	rs12027579	rs72999637	rs7525622
7.879	rs12027579	rs72999638	rs7525622
7.879	rs12027580	rs72999637	rs7525622
7.879	rs12027580	rs72999638	rs7525622
7.879	rs7527846	rs72999656	rs7519713
7.879	rs58276129	rs72999656	rs7519713
7.879	rs60565795	rs72999656	rs7519713
7.878	rs72997505	rs7526114	rs7519713
7.878	rs72997505	rs72999637	rs7519713
7.878	rs72997505	rs72999638	rs7519713
7.878	rs72997505	rs72999646	rs7519713
7.878	rs72997505	rs72999648	rs7519713
7.878	rs72997505	rs7535451	rs7519713
7.878	rs72997505	rs59213667	rs7519713
7.878	rs12027579	rs72999634	rs7525622
7.878	rs12027580	rs72999634	rs7525622
7.878	rs111602294	rs72999639	rs7519713
7.878	rs111602294	rs72999640	rs7519713
7.878	rs113662441	rs72999639	rs7519713
7.878	rs113662441	rs72999640	rs7519713
7.876	rs72997505	rs72999634	rs7519713
7.876	rs59180647	rs7520661	rs73004025
7.875	rs12402309	rs7520661	rs73004025
7.874	rs72999639	rs7525622	rs114757780
7.874	rs72999640	rs7525622	rs114757780
7.872	rs72995597	rs72999655	rs7519713
7.87	rs72999655	rs7520661	rs75379534
7.87	rs72999655	rs7520661	rs74797765
7.869	rs12129419	rs72999634	rs7520661
7.869	rs12129419	rs7526114	rs7520661
7.869	rs12129419	rs72999637	rs7520661
7.869	rs12129419	rs72999646	rs7520661
7.869	rs12129419	rs72999648	rs7520661
7.869	rs12129419	rs7535451	rs7520661
7.869	rs12129419	rs59213667	rs7520661
7.868	rs12129419	rs72999638	rs7520661
7.868	rs60063927	rs72999656	rs7519713
7.868	rs58820837	rs72999656	rs7519713
7.868	rs72997586	rs72999656	rs7519713
7.868	rs72999639	rs7525622	rs4950398
7.868	rs72999640	rs7525622	rs4950398
7.868	rs7520661	rs73004025	rs115475998
7.867	rs72997571	rs72999656	rs7519713
7.867	rs72997588	rs72999656	rs7519713
7.867	rs72997590	rs72999656	rs7519713
7.866	rs59606861	rs7519713	rs73004025
7.866	rs7519713	rs73004025	rs80296981
7.865	rs72997514	rs72999646	rs7519713
7.865	rs72997514	rs72999648	rs7519713
7.865	rs72997514	rs7535451	rs7519713
7.865	rs72997514	rs59213667	rs7519713
7.865	rs72997527	rs72999655	rs7519713
7.865	rs59402704	rs72999656	rs7519713
7.865	rs72999656	rs7525622	rs114757780
7.864	rs72997514	rs7526114	rs7519713
7.864	rs72997514	rs72999637	rs7519713
7.864	rs72997514	rs72999638	rs7519713
7.864	rs72997577	rs72999656	rs7519713
7.864	rs72999628	rs72999656	rs7519713
7.864	rs72999632	rs72999656	rs7519713
7.863	rs78891176	rs7526114	rs7520661
7.863	rs78891176	rs72999648	rs7520661
7.863	rs78891176	rs7535451	rs7520661
7.863	rs78891176	rs59213667	rs7520661
7.863	rs12127461	rs72999639	rs7525622
7.863	rs12127461	rs72999640	rs7525622
7.863	rs72999623	rs72999656	rs7519713
7.863	rs59689147	rs72999656	rs7519713
7.863	rs72999639	rs7525622	rs7520841
7.863	rs72999640	rs7525622	rs7520841
7.862	rs78891176	rs72999634	rs7520661
7.862	rs78891176	rs72999637	rs7520661
7.862	rs78891176	rs72999638	rs7520661
7.862	rs78891176	rs72999646	rs7520661
7.862	rs115805773	rs72999634	rs7520661
7.862	rs115805773	rs7526114	rs7520661
7.862	rs115805773	rs72999637	rs7520661
7.862	rs115805773	rs72999638	rs7520661
7.862	rs115805773	rs72999646	rs7520661
7.862	rs115805773	rs72999648	rs7520661
7.862	rs115805773	rs7535451	rs7520661
7.862	rs115805773	rs59213667	rs7520661
7.862	rs72997514	rs72999634	rs7519713
7.861	rs72999655	rs7520661	rs80296981
7.861	rs72999656	rs7525622	rs4950398
7.86	rs12124149	rs7519713	rs73004025
7.86	rs111602294	rs72999656	rs7519713
7.86	rs113662441	rs72999656	rs7519713
7.859	rs12129691	rs72999639	rs7525622
7.859	rs12129691	rs72999640	rs7525622
7.858	rs60107727	rs72999655	rs7520661
7.856	rs12127461	rs72999656	rs7525622
7.856	rs143409350	rs72999639	rs7525622
7.856	rs143409350	rs72999640	rs7525622
7.856	rs72999655	rs7520661	rs73001613
7.854	rs72999655	rs7519713	rs17160351
7.854	rs72999656	rs7525622	rs7520841
7.852	rs12129691	rs72999656	rs7525622
7.852	rs12752148	rs7520661	rs73004025
7.852	rs72997505	rs72999639	rs7520661
7.852	rs72997505	rs72999640	rs7520661
7.852	rs72999634	rs7520661	rs75379534
7.852	rs72999634	rs7520661	rs74797765
7.851	rs7526114	rs7520661	rs75379534
7.851	rs7526114	rs7520661	rs74797765
7.851	rs72999637	rs7520661	rs75379534
7.851	rs72999637	rs7520661	rs74797765
7.851	rs72999638	rs7520661	rs75379534
7.851	rs72999638	rs7520661	rs74797765
7.851	rs72999646	rs7520661	rs75379534
7.851	rs72999646	rs7520661	rs74797765
7.851	rs72999648	rs7520661	rs75379534
7.851	rs72999648	rs7520661	rs74797765
7.851	rs7535451	rs7520661	rs75379534
7.851	rs7535451	rs7520661	rs74797765
7.851	rs59213667	rs7520661	rs75379534
7.851	rs59213667	rs7520661	rs74797765
7.851	rs7519713	rs7525622	rs17160351
7.85	rs143409350	rs72999656	rs7525622
7.849	rs72995597	rs72999648	rs7519713
7.849	rs72995597	rs59213667	rs7519713
7.848	rs12743228	rs72999639	rs7525622
7.848	rs12743228	rs72999640	rs7525622
7.848	rs72995597	rs7526114	rs7519713
7.848	rs72995597	rs72999637	rs7519713
7.848	rs72995597	rs72999638	rs7519713
7.848	rs72995597	rs72999646	rs7519713
7.848	rs72995597	rs7535451	rs7519713
7.848	rs72999639	rs7525622	rs2353984
7.848	rs72999640	rs7525622	rs2353984
7.848	rs7519713	rs2353999	rs73004025
7.846	rs72995597	rs72999634	rs7519713
7.844	rs72997514	rs72999639	rs7520661
7.844	rs72997514	rs72999640	rs7520661
7.843	rs12723253	rs72999639	rs7525622
7.843	rs12723253	rs72999640	rs7525622
7.843	rs75226023	rs72999655	rs7519713
7.843	rs7519713	rs7520841	rs73004025
7.842	rs72997527	rs7526114	rs7519713
7.842	rs72997527	rs72999646	rs7519713
7.842	rs72997527	rs72999648	rs7519713
7.842	rs72997527	rs7535451	rs7519713
7.842	rs72997527	rs59213667	rs7519713
7.841	rs12743228	rs72999656	rs7525622
7.841	rs72995597	rs72999639	rs7520661
7.841	rs72995597	rs72999640	rs7520661
7.841	rs72997527	rs72999637	rs7519713
7.841	rs72997527	rs72999638	rs7519713
7.841	rs72999634	rs7520661	rs80296981
7.841	rs7526114	rs7520661	rs80296981
7.841	rs72999637	rs7520661	rs80296981
7.841	rs72999638	rs7520661	rs80296981
7.841	rs72999646	rs7520661	rs80296981
7.841	rs72999648	rs7520661	rs80296981
7.841	rs7535451	rs7520661	rs80296981
7.841	rs59213667	rs7520661	rs80296981
7.841	rs72999655	rs7520661	rs7522804
7.841	rs7519713	rs66486822	rs73004025
7.84	rs72997527	rs72999634	rs7519713
7.839	rs72999656	rs7525622	rs2353984
7.839	rs7519713	rs72692962	rs73004025
7.838	rs112922479	rs72999640	rs7519713
7.838	rs7519713	rs6677679	rs73004025
7.838	rs7519713	rs73004025	rs75379534
7.838	rs7519713	rs73004025	rs74797765
7.837	rs72997527	rs72999639	rs7520661
7.837	rs72997527	rs72999640	rs7520661
7.837	rs112922479	rs72999639	rs7519713
7.837	rs59213667	rs7519713	rs17160351
7.836	rs12723253	rs72999656	rs7525622
7.836	rs72997505	rs72999656	rs7520661
7.836	rs7525225	rs7519713	rs73004025
7.836	rs60107727	rs72999634	rs7520661
7.836	rs60107727	rs7526114	rs7520661
7.836	rs60107727	rs72999637	rs7520661
7.836	rs60107727	rs72999638	rs7520661
7.836	rs60107727	rs72999646	rs7520661
7.836	rs60107727	rs72999648	rs7520661
7.836	rs60107727	rs7535451	rs7520661
7.836	rs60107727	rs59213667	rs7520661
7.836	rs72999634	rs7519713	rs17160351
7.836	rs7526114	rs7519713	rs17160351
7.836	rs72999637	rs7519713	rs17160351
7.836	rs72999638	rs7519713	rs17160351
7.836	rs72999646	rs7519713	rs17160351
7.836	rs72999648	rs7519713	rs17160351
7.836	rs7535451	rs7519713	rs17160351
7.835	rs7519713	rs11239980	rs73004025
7.835	rs7519713	rs58941651	rs73004025
7.835	rs7520841	rs7520661	rs73004025
7.835	rs7520661	rs73004025	rs114757780
7.834	rs72999634	rs7520661	rs73001613
7.834	rs7526114	rs7520661	rs73001613
7.834	rs72999637	rs7520661	rs73001613
7.834	rs72999638	rs7520661	rs73001613
7.834	rs72999646	rs7520661	rs73001613
7.834	rs72999648	rs7520661	rs73001613
7.834	rs7535451	rs7520661	rs73001613
7.834	rs59213667	rs7520661	rs73001613
7.833	rs12118734	rs72999639	rs7525622
7.833	rs12118734	rs72999640	rs7525622
7.833	rs7519713	rs885305	rs73004025
7.83	rs71510558	rs7520661	rs73004025
7.829	rs72999655	rs7519713	rs73001613
7.828	rs75226023	rs72999639	rs7520661
7.828	rs75226023	rs72999640	rs7520661
7.828	rs72995597	rs72999656	rs7520661
7.826	rs12118734	rs72999656	rs7525622
7.826	rs79468247	rs72999639	rs7520661
7.826	rs79468247	rs72999640	rs7520661
7.826	rs72997514	rs72999656	rs7520661
7.825	rs12737860	rs72999639	rs7525622
7.825	rs12737860	rs72999640	rs7525622
7.824	rs72997527	rs72999656	rs7520661
7.824	rs7519713	rs59180647	rs73004025
7.823	rs79468247	rs7519713	rs7525622
7.822	rs112922479	rs72999656	rs7519713
7.821	rs75226023	rs7526114	rs7519713
7.821	rs75226023	rs72999637	rs7519713
7.821	rs75226023	rs72999638	rs7519713
7.821	rs75226023	rs72999646	rs7519713
7.821	rs75226023	rs72999648	rs7519713
7.821	rs75226023	rs7535451	rs7519713
7.821	rs75226023	rs59213667	rs7519713
7.82	rs12124149	rs72999655	rs7520661
7.82	rs72999634	rs7520661	rs7522804
7.82	rs7526114	rs7520661	rs7522804
7.82	rs72999637	rs7520661	rs7522804
7.82	rs72999638	rs7520661	rs7522804
7.82	rs72999646	rs7520661	rs7522804
7.82	rs72999648	rs7520661	rs7522804
7.82	rs7535451	rs7520661	rs7522804
7.82	rs59213667	rs7520661	rs7522804
7.819	rs79468247	rs72999656	rs7520661
7.819	rs75226023	rs72999634	rs7519713
7.818	rs12737860	rs72999656	rs7525622
7.818	rs75226023	rs72999656	rs7520661
7.815	rs79468247	rs72999655	rs7519713
7.811	rs68080346	rs72999639	rs7520661
7.811	rs68080346	rs72999640	rs7520661
7.811	rs1932979	rs72999639	rs7520661
7.811	rs1932979	rs72999640	rs7520661
7.807	rs12129419	rs72999639	rs7520661
7.807	rs12129419	rs72999640	rs7520661
7.807	rs7526114	rs7519713	rs73001613
7.807	rs72999637	rs7519713	rs73001613
7.807	rs72999638	rs7519713	rs73001613
7.807	rs72999646	rs7519713	rs73001613
7.807	rs72999648	rs7519713	rs73001613
7.807	rs7535451	rs7519713	rs73001613
7.807	rs59213667	rs7519713	rs73001613
7.805	rs6696468	rs72999639	rs7525622
7.805	rs6696468	rs72999640	rs7525622
7.805	rs72999634	rs7519713	rs73001613
7.805	rs7519713	rs73004025	rs115475998
7.804	rs12129419	rs7519713	rs7525622
7.803	rs7525225	rs72999655	rs7520661
7.803	rs72999655	rs7520661	rs73007970
7.802	rs12127461	rs7520661	rs73004025
7.801	rs12568866	rs72999655	rs7520661
[truncated: 63,536 more rows]

## Sheet: TableS4
ID	RSID	Beta	P	Haplotype	ID	RSID	Beta	P	Haplotype	ID	RSID	Beta	P	Haplotype	ID	RSID	Beta	P	Haplotype	ID	RSID	Beta	P	Haplotype	ID	RSID	Beta	P	Haplotype	ID	RSID	Beta	P	Haplotype
6	rs79468247	0.187397	1.45535e-05	1	57	rs72999655	0.298001	9.08796e-10	2	62	rs7525622	0.206811	6.36042e-09	3	77	rs73004025	0.292315	3.97575e-09	4	81	rs80296981	0.183806	1.83578e-05	5	84	rs115475998	0.108808	0.0050983	6	1	rs12723253	0.0694258	0.0214615	NA
3	rs78891176	0.18714	2.91271e-05	1	47	rs72999634	0.296398	9.94508e-10	2	60	rs7519713	0.215537	4.26179e-08	3	76	rs7522804	0.167624	1.62517e-06	4	78	rs17160351	0.135372	0.000139785	5	83	rs114757780	0.100616	0.00677086	6	72	rs2353984	-0.103546	0.000144559	NA
4	rs115805773	0.185275	3.16833e-05	1	48	rs7526114	0.296605	1.01016e-09	2	68	rs7520661	0.198086	5.21517e-08	3	73	rs73001613	0.166351	3.16863e-06	4	79	rs75379534	0.124698	0.000290223	5						82	rs73007970	0.17242	0.000424399	NA
8	rs12129419	0.113191	0.00112981	1	53	rs72999646	0.296644	1.01098e-09	2	59	rs59606861	0.148765	1.04327e-06	3	74	rs2353999	0.145667	8.37474e-06	4	80	rs74797765	0.124698	0.000290223	5
2	rs12124149	0.107786	0.0026168	1	49	rs72999637	0.296614	1.01198e-09	2	61	rs59180647	0.141789	2.83506e-06	3	75	rs34602039	0.110963	8.10083e-05	4
13	rs12752148	0.0824417	0.00621939	1	54	rs72999648	0.296644	1.01259e-09	2	63	rs11239980	0.141327	2.97709e-06	3
12	rs71510558	0.0820635	0.00733466	1	55	rs7535451	0.296644	1.01259e-09	2	65	rs58941651	0.141188	3.00825e-06	3
10	rs12127461	0.0782009	0.00990377	1	56	rs59213667	0.296644	1.01259e-09	2	66	rs885305	0.140997	3.15577e-06	3
11	rs12129691	0.0771578	0.0109575	1	50	rs72999638	0.296606	1.01299e-09	2	69	rs66486822	0.140704	3.21296e-06	3
7	rs12737860	0.0706139	0.018375	1	58	rs72999656	0.299789	1.17992e-09	2	71	rs6677679	0.140444	3.31789e-06	3
9	rs12743228	0.0708719	0.019264	1	51	rs72999639	0.295219	1.44077e-09	2	70	rs72692962	0.140444	3.38233e-06	3
5	rs12118734	0.0674889	0.024424	1	52	rs72999640	0.295207	1.44282e-09	2	64	rs4950398	0.112981	4.90375e-05	3
					15	rs75226023	0.210963	1.06955e-06	2	67	rs7520841	0.108416	7.60141e-05	3
					19	rs72997527	0.206563	1.38348e-06	2
					16	rs72995597	0.206832	1.74225e-06	2
					27	rs60107727	0.187866	2.9226e-06	2
					41	rs112922479	0.202031	3.16786e-06	2
					44	rs59689147	0.198743	4.69103e-06	2
					43	rs72999623	0.19863	4.7169e-06	2
					45	rs72999628	0.198705	4.72857e-06	2
					46	rs72999632	0.198682	4.74182e-06	2
					39	rs111602294	0.198702	4.80279e-06	2
					40	rs113662441	0.198702	4.80279e-06	2
					37	rs59402704	0.198323	4.8434e-06	2
					36	rs72997590	0.197931	5.05758e-06	2
					35	rs72997588	0.197915	5.06688e-06	2
					34	rs72997586	0.197861	5.09681e-06	2
					31	rs72997577	0.197792	5.10833e-06	2
					33	rs58820837	0.197724	5.16703e-06	2
					32	rs60063927	0.197548	5.26111e-06	2
					29	rs72997571	0.197492	5.29936e-06	2
					17	rs72997505	0.188083	6.05757e-06	2
					25	rs58276129	0.195156	7.06417e-06	2
					26	rs60565795	0.195156	7.06417e-06	2
					24	rs7527846	0.195129	7.08075e-06	2
					23	rs7525225	0.168698	7.94576e-06	2
					42	rs12402309	0.113715	9.51364e-05	2
					38	rs12568866	0.114177	0.000143826	2
					18	rs72997514	0.17359	0.000384586	2
					30	rs1932979	0.104783	0.00046827	2
					28	rs68080346	0.104777	0.000468626	2
					14	rs143409350	0.0799267	0.00233235	2
					20	rs12027579	0.0600706	0.0211641	2
					21	rs12027580	0.0600706	0.0211641	2
					22	rs6696468	0.0585396	0.0246602	2

## Sheet: TableS5
meQTL												HIV spVL
Chromosome	CpG	CpG Start	CpG End	RSID	Position	meQTL Effect Allele	meQTL Other Allele	AF	Beta	SE	P	spVL Effect Allele	spVL Other Allele	Beta	P
1	cg07572770	146713916	146713917	rs72999639	146735811	C	T	0.056	0.801581	0.104944	5.32486e-14	T	C	0.295219	1.44e-09
1	cg07572770	146713916	146713917	rs7526114	146733770	A	G	0.056	0.801581	0.104944	5.32486e-14	G	A	0.296605	1.01e-09
1	cg07572770	146713916	146713917	rs72999638	146734534	A	T	0.056	0.801581	0.104944	5.32486e-14	T	A	0.296606	1.01e-09
1	cg07572770	146713916	146713917	rs72999634	146730896	G	A	0.056	0.802186	0.105473	6.75389e-14	A	G	0.296398	9.95e-10
1	cg07572770	146713916	146713917	rs72999637	146734332	C	T	0.057	0.787821	0.105817	2.15404e-13	T	C	0.296614	1.01e-09
1	cg07572770	146713916	146713917	rs72999640	146736872	T	C	0.055	0.784261	0.106071	3.10798e-13	C	T	0.295207	1.44e-09
1	cg07572770	146713916	146713917	rs72999646	146746186	A	T	0.055	0.784261	0.106071	3.10798e-13	T	A	0.296644	1.01e-09
1	cg07572770	146713916	146713917	rs72999655	146755784	G	A	0.058	0.75339	0.102118	3.48571e-13	A	G	0.298001	9.09e-10
1	cg07572770	146713916	146713917	rs72999656	146759369	T	C	0.053	0.773014	0.105913	6.09594e-13	C	T	0.299789	1.18e-09
1	cg07572770	146713916	146713917	rs59213667	146749397	A	G	0.056	0.76689	0.105965	9.37948e-13	G	A	0.296644	1.01e-09
1	cg07572770	146713916	146713917	rs72999648	146746892	A	G	0.056	0.76689	0.105965	9.37948e-13	G	A	0.296644	1.01e-09
1	cg07572770	146713916	146713917	rs7535451	146748573	G	A	0.056	0.76689	0.105965	9.37948e-13	A	G	0.296644	1.01e-09
1	cg11120551	146713996	146713997	rs72999640	146736872	T	C	0.055	0.919951	0.105188	9.79869e-18	C	T	0.295207	1.44e-09
1	cg11120551	146713996	146713997	rs72999639	146735811	C	T	0.056	0.929559	0.103999	1.99349e-18	T	C	0.295219	1.44e-09
1	cg11120551	146713996	146713997	rs72999634	146730896	G	A	0.056	0.956311	0.104349	2.95002e-19	A	G	0.296398	9.95e-10
1	cg11120551	146713996	146713997	rs7526114	146733770	A	G	0.056	0.929559	0.103999	1.99349e-18	G	A	0.296605	1.01e-09
1	cg11120551	146713996	146713997	rs72999638	146734534	A	T	0.056	0.929559	0.103999	1.99349e-18	T	A	0.296606	1.01e-09
1	cg11120551	146713996	146713997	rs72999637	146734332	C	T	0.057	0.911297	0.104951	1.63535e-17	T	C	0.296614	1.01e-09
1	cg11120551	146713996	146713997	rs59213667	146749397	A	G	0.056	0.887122	0.105262	1.27872e-16	G	A	0.296644	1.01e-09
1	cg11120551	146713996	146713997	rs72999646	146746186	A	T	0.055	0.919951	0.105188	9.79869e-18	T	A	0.296644	1.01e-09
1	cg11120551	146713996	146713997	rs72999648	146746892	A	G	0.056	0.887122	0.105262	1.27872e-16	G	A	0.296644	1.01e-09
1	cg11120551	146713996	146713997	rs7535451	146748573	G	A	0.056	0.887122	0.105262	1.27872e-16	A	G	0.296644	1.01e-09
1	cg11120551	146713996	146713997	rs72999655	146755784	G	A	0.058	0.836839	0.101364	4.96249e-16	A	G	0.298001	9.09e-10
1	cg11120551	146713996	146713997	rs72999656	146759369	T	C	0.053	0.815945	0.105276	2.32688e-14	C	T	0.299789	1.18e-09
1	cg15022772	146696938	146696939	rs72999640	146736872	T	C	0.055	0.975252	0.103461	3.08678e-20	C	T	0.295207	1.44e-09
1	cg15022772	146696938	146696939	rs72999639	146735811	C	T	0.056	0.973742	0.102107	1.17541e-20	T	C	0.295219	1.44e-09
1	cg15022772	146696938	146696939	rs72999634	146730896	G	A	0.056	0.981718	0.102672	9.41266e-21	A	G	0.296398	9.95e-10
1	cg15022772	146696938	146696939	rs7526114	146733770	A	G	0.056	0.973742	0.102107	1.17541e-20	G	A	0.296605	1.01e-09
1	cg15022772	146696938	146696939	rs72999638	146734534	A	T	0.056	0.973742	0.102107	1.17541e-20	T	A	0.296606	1.01e-09
1	cg15022772	146696938	146696939	rs72999637	146734332	C	T	0.057	0.965897	0.102987	4.66731e-20	T	C	0.296614	1.01e-09
1	cg15022772	146696938	146696939	rs72999646	146746186	A	T	0.055	0.975252	0.103461	3.08678e-20	T	A	0.296644	1.01e-09
1	cg15022772	146696938	146696939	rs72999648	146746892	A	G	0.056	0.916945	0.103871	4.9897e-18	G	A	0.296644	1.01e-09
1	cg21917976	146713959	146713960	rs72999640	146736872	T	C	0.055	0.869038	0.104889	3.93839e-16	C	T	0.295207	1.44e-09
1	cg21917976	146713959	146713960	rs72999639	146735811	C	T	0.056	0.886443	0.103835	5.33553e-17	T	C	0.295219	1.44e-09
1	cg21917976	146713959	146713960	rs72999634	146730896	G	A	0.056	0.910444	0.104261	1.09387e-17	A	G	0.296398	9.95e-10
1	cg21917976	146713959	146713960	rs7526114	146733770	A	G	0.056	0.886443	0.103835	5.33553e-17	G	A	0.296605	1.01e-09
1	cg21917976	146713959	146713960	rs72999638	146734534	A	T	0.056	0.886443	0.103835	5.33553e-17	T	A	0.296606	1.01e-09
1	cg21917976	146713959	146713960	rs72999637	146734332	C	T	0.057	0.867886	0.104743	3.9227e-16	T	C	0.296614	1.01e-09
1	cg21917976	146713959	146713960	rs59213667	146749397	A	G	0.056	0.84905	0.104829	1.66971e-15	G	A	0.296644	1.01e-09
1	cg21917976	146713959	146713960	rs72999646	146746186	A	T	0.055	0.869038	0.104889	3.93839e-16	T	A	0.296644	1.01e-09
1	cg21917976	146713959	146713960	rs72999648	146746892	A	G	0.056	0.84905	0.104829	1.66971e-15	G	A	0.296644	1.01e-09
1	cg21917976	146713959	146713960	rs7535451	146748573	G	A	0.056	0.84905	0.104829	1.66971e-15	A	G	0.296644	1.01e-09
1	cg21917976	146713959	146713960	rs72999655	146755784	G	A	0.058	0.804604	0.101235	5.30539e-15	A	G	0.298001	9.09e-10
1	cg21917976	146713959	146713960	rs72999656	146759369	T	C	0.053	0.807793	0.105421	4.45361e-14	C	T	0.299789	1.18e-09
1	cg25205988	146714368	146714369	rs72999640	146736872	T	C	0.055	-0.845644	0.10563	3.4202e-15	C	T	0.295207	1.44e-09
1	cg25205988	146714368	146714369	rs72999639	146735811	C	T	0.056	-0.827158	0.104497	6.77197e-15	T	C	0.295219	1.44e-09
1	cg25205988	146714368	146714369	rs72999634	146730896	G	A	0.056	-0.837546	0.105038	4.36062e-15	A	G	0.296398	9.95e-10
1	cg25205988	146714368	146714369	rs7526114	146733770	A	G	0.056	-0.827158	0.104497	6.77197e-15	G	A	0.296605	1.01e-09
1	cg25205988	146714368	146714369	rs72999638	146734534	A	T	0.056	-0.827158	0.104497	6.77197e-15	T	A	0.296606	1.01e-09
1	cg25205988	146714368	146714369	rs72999637	146734332	C	T	0.057	-0.813919	0.105357	2.80368e-14	T	C	0.296614	1.01e-09
1	cg25205988	146714368	146714369	rs59213667	146749397	A	G	0.056	-0.818246	0.105645	2.41998e-14	G	A	0.296644	1.01e-09
1	cg25205988	146714368	146714369	rs72999646	146746186	A	T	0.055	-0.845644	0.10563	3.4202e-15	T	A	0.296644	1.01e-09
1	cg25205988	146714368	146714369	rs72999648	146746892	A	G	0.056	-0.818246	0.105645	2.41998e-14	G	A	0.296644	1.01e-09
1	cg25205988	146714368	146714369	rs7535451	146748573	G	A	0.056	-0.818246	0.105645	2.41998e-14	A	G	0.296644	1.01e-09
1	cg25205988	146714368	146714369	rs72999655	146755784	G	A	0.058	-0.74953	0.101761	3.79586e-13	A	G	0.298001	9.09e-10
1	cg25205988	146714368	146714369	rs72999656	146759369	T	C	0.053	-0.666374	0.10601	4.94011e-10	C	T	0.299789	1.18e-09
